# Supplementary material for: catena-Poly[[[(diethyl­enetriamine-κ3 N,N′,N′′)­copper(II)]-μ-cyanido-κ2 C:N] perchlorate]
Source: Acta Crystallogr Sect E Struct Rep Online. 2012 Jun 13;68(Pt 7):m872–3. doi: 10.1107/S1600536812023987 (PMC3393153; doi:10.1107/S1600536812023987)
Supplement: Supplementary file 1 [file e-68-0m872-sup1.cif]

##############################################################################
#                                                                            #
# This CIF contains the data in a paper accepted for publication in          #
# Acta Crystallographica Section E. It conforms to the requirements of       #
# Notes for Authors for Acta Crystallographica Section E, and has been       #
# peer reviewed under the auspices of the IUCr Commission on Journals.       #
#                                                                            #
# Full details of the Crystallographic Information File format               #
# are given in the paper "The Crystallographic Information File (CIF):       #
# a New Standard Archive File for Crystallography" by S. R. Hall, F. H.      #
# Allen and I. D. Brown [Acta Cryst. (1991), A47, 655-685].                  #
#                                                                            #
# The current version of the core CIF dictionary is obtainable from          #
# ftp://ftp.iucr.org/pub/cif_core.dic.                                       #
#                                                                            #
# Software is freely available for graphical display of the structure(s)     #
# in this CIF. For information consult the CIF software page                 #
# http://www.iucr.org/resources/cif/software.                                #
#                                                                            #
# This file may be used for bona fide research purposes within the           #
# scientific community so long as proper attribution is given to the journal # 
# article from which it was obtained.                                        #
#                                                                            #
##############################################################################
data_I
_audit_creation_method     SHELXL-97
_chemical_name_systematic
;
<i>catena</i>-Poly[[[(diethylenetriamine-
\k^3^<i>N</i>,<i>N</i>',<i>N</i>'')copper(II)]-\m-cyanido-
\k^2^<i>C</i>:<i>N</i>] perchlorate]
;
_chemical_name_common     ?
_chemical_formula_moiety     'C5 H13 Cu N4 +, Cl O4 -'
_chemical_formula_sum     'C5 H13 Cl Cu N4 O4'
_chemical_formula_structural     '(Cu(C4 H13 N3) (C N) ) (Cl O4)'
_chemical_formula_iupac     '[Cu (C N) (C4 H13 N3)] Cl O4'
_chemical_formula_weight     292.18
_chemical_melting_point     471(2)
_symmetry_cell_setting     monoclinic
_symmetry_space_group_name_H-M     'P 21/c'
_symmetry_space_group_name_Hall     '-P 2ybc'
loop_
    _symmetry_equiv_pos_as_xyz
    'x, y, z'
    'x, -y+1/2, z+1/2'
    '-x, -y, -z'
    '-x, y-1/2, -z-1/2'
_cell_length_a     6.7767(8)
_cell_length_b     21.5081(16)
_cell_length_c     8.3635(12)
_cell_angle_alpha     90.00
_cell_angle_beta     118.109(9)
_cell_angle_gamma     90.00
_cell_volume     1075.2(2)
_cell_formula_units_Z     4
_cell_measurement_reflns_used     25
_cell_measurement_theta_min     4
_cell_measurement_theta_max     52
_cell_measurement_temperature     295(2)
_exptl_crystal_description     plate
_exptl_crystal_colour     'dark blue'
_exptl_crystal_size_max     0.32
_exptl_crystal_size_mid     0.17
_exptl_crystal_size_min     0.07
_exptl_crystal_density_diffrn     1.806
_exptl_crystal_density_meas     1.805
_exptl_crystal_density_method
; flotation in chloroform/bromoform mixtures
;
_exptl_crystal_F_000     596
_exptl_absorpt_coefficient_mu     5.287
_exptl_absorpt_correction_type     integration
_exptl_absorpt_process_details     '(Busing & Levy, 1957<i>a</i>)'
_exptl_absorpt_correction_T_min     0.394
_exptl_absorpt_correction_T_max     0.697
_exptl_special_details     ?
_diffrn_ambient_temperature     295(2)
_diffrn_radiation_type     'Cu K\a'
_diffrn_radiation_wavelength     1.5418
_diffrn_radiation_monochromator     'oriented graphite 200 reflection'
_diffrn_measurement_device_type     'Picker four-circle'
_diffrn_measurement_method     '\q/2\q scans'
_diffrn_detector_area_resol_mean     ?
_diffrn_reflns_number     3044
_diffrn_reflns_av_R_equivalents     0.024
_diffrn_reflns_av_sigmaI/netI     0.0517
_diffrn_reflns_theta_min     4.11
_diffrn_reflns_theta_max     63.32
_diffrn_reflns_theta_full     63.32
_diffrn_measured_fraction_theta_max     0.997
_diffrn_measured_fraction_theta_full     0.997
_diffrn_reflns_limit_h_min     -7
_diffrn_reflns_limit_h_max     6
_diffrn_reflns_limit_k_min     0
_diffrn_reflns_limit_k_max     24
_diffrn_reflns_limit_l_min     0
_diffrn_reflns_limit_l_max     9
_diffrn_standards_number     6
_diffrn_standards_interval_count     200
_diffrn_standards_interval_time     ?
_diffrn_standards_decay_%     0
_refine_special_details
;
Refinement of <i>F</i>^2^ against all reflections. The weighted <i>R</i>-factor
<i>wR</i> and goodness of fit <i>S</i> are based on <i>F</i>^2^, conventional
<i>R</i>-factors <i>R</i> are based on <i>F</i>, with <i>F</i> set to zero for
negative <i>F</i>^2^. The threshold expression of <i>F</i>^2^ >
\s(<i>F</i>^2^) is used only for calculating <i>R</i>-factors(gt) <i>etc</i>.
and is not relevant to the choice of reflections for refinement.
<i>R</i>-factors based on <i>F</i>^2^ are statistically about twice as large
as those based on <i>F</i>, and <i>R</i>- factors based on all data will be
even larger.
;
_reflns_number_total     1752
_reflns_number_gt     1625
_reflns_threshold_expression     I>2\s(I)
_refine_ls_structure_factor_coef     Fsqd
_refine_ls_matrix_type     full
_refine_ls_R_factor_all     0.0331
_refine_ls_R_factor_gt     0.0306
_refine_ls_wR_factor_gt     0.0834
_refine_ls_wR_factor_ref     0.0847
_refine_ls_goodness_of_fit_ref     1.089
_refine_ls_restrained_S_all     1.089
_refine_ls_number_reflns     1752
_refine_ls_number_parameters     158
_refine_ls_number_restraints     0
_refine_ls_hydrogen_treatment     constr
_refine_ls_weighting_scheme     calc
_refine_ls_weighting_details
         'calc w=1/[\s^2^(Fo^2^)+(0.0100P)^2^+1.1400P] where P=(Fo^2^+2Fc^2^)/3'
_atom_sites_solution_hydrogens     difmap
_atom_sites_solution_primary     heavy
_atom_sites_solution_secondary     vecmap
_refine_ls_shift/su_max     0.001
_refine_ls_shift/su_mean     0.000
_refine_diff_density_max     0.588
_refine_diff_density_min     -0.354
_refine_ls_extinction_method     'SHELXL97 (Sheldrick, 2008)'
_refine_ls_extinction_coef     0.0010(2)
_refine_ls_extinction_expression
                                  'Fc^*^=kFc[1+0.001xFc^2^\l^3^/sin(2\q)]^-1/4^'
loop_
    _atom_type_symbol
    _atom_type_description
    _atom_type_scat_dispersion_real
    _atom_type_scat_dispersion_imag
    _atom_type_scat_source
    'Cu' 'Cu' -1.9646 0.5888
                         'International Tables Vol C Tables 4.2.6.8 and 6.1.1.4'
    'Cl' 'Cl' 0.3639 0.7018
                         'International Tables Vol C Tables 4.2.6.8 and 6.1.1.4'
    'O' 'O' 0.0492 0.0322
                         'International Tables Vol C Tables 4.2.6.8 and 6.1.1.4'
    'N' 'N' 0.0311 0.0180
                         'International Tables Vol C Tables 4.2.6.8 and 6.1.1.4'
    'C' 'C' 0.0181 0.0091
                         'International Tables Vol C Tables 4.2.6.8 and 6.1.1.4'
    'H' 'H' 0.0000 0.0000
                         'International Tables Vol C Tables 4.2.6.8 and 6.1.1.4'
_computing_data_collection     'locally modified program (Corfield, 1972)'
_computing_cell_refinement     'locally modified program (Corfield, 1972)'
_computing_data_reduction
;
cell refinements and data reduction follow procedures in (Corfield <i>et
al.</i>,
1967) and (Corfield & Shore, 1973). Standard deviations of
intensities include
an ignorance factor (Busing & Levy, 1957<i>b</i>) set here to 0.06
;
_computing_structure_solution
;
local superposition program (Corfield, 1972)
;
_computing_structure_refinement     'SHELXL97 (Sheldrick, 2008)'
_computing_molecular_graphics     'ORTEPII (Johnson, 1976)'
_computing_publication_material     'SHELXL97 (Sheldrick, 2008)'
loop_
    _atom_site_type_symbol
    _atom_site_label
    _atom_site_fract_x
    _atom_site_fract_y
    _atom_site_fract_z
    _atom_site_U_iso_or_equiv
    _atom_site_adp_type
    _atom_site_calc_flag
    _atom_site_refinement_flags
    _atom_site_occupancy
    _atom_site_symmetry_multiplicity
    _atom_site_disorder_assembly
    _atom_site_disorder_group
    Cu Cu 0.15547(7) 0.322023(18) 0.63505(5) 0.03271(18) Uani d . 1 1 . .
    N N1 -0.0930(4) 0.38484(12) 0.5101(3) 0.0426(6) Uani d . 1 1 . .
    H H1A -0.0788 0.4034 0.4197 0.051 Uiso calc R 1 1 . .
    H H1B -0.2264 0.3655 0.4620 0.051 Uiso calc R 1 1 . .
    C C2 -0.0818(6) 0.43180(15) 0.6424(5) 0.0499(8) Uani d . 1 1 . .
    H H2A -0.1495 0.4157 0.7135 0.075 Uiso calc R 1 1 . .
    H H2B -0.1626 0.4689 0.5799 0.075 Uiso calc R 1 1 . .
    C C3 0.1595(5) 0.44708(14) 0.7639(4) 0.0433(7) Uani d . 1 1 . .
    H H3A 0.2220 0.4689 0.6965 0.065 Uiso calc R 1 1 . .
    H H3B 0.1743 0.4734 0.8632 0.065 Uiso calc R 1 1 . .
    N N4 0.2770(4) 0.38751(10) 0.8338(3) 0.0321(5) Uani d . 1 1 . .
    H H4 0.2433 0.3746 0.9217 0.038 Uiso calc R 1 1 . .
    C C5 0.5219(5) 0.38908(15) 0.9155(4) 0.0410(7) Uani d . 1 1 . .
    H H5A 0.5851 0.4108 1.0307 0.061 Uiso calc R 1 1 . .
    H H5B 0.5674 0.4104 0.8360 0.061 Uiso calc R 1 1 . .
    C C6 0.6010(6) 0.32285(15) 0.9427(5) 0.0481(8) Uani d . 1 1 . .
    H H6A 0.7601 0.3214 0.9809 0.072 Uiso calc R 1 1 . .
    H H6B 0.5750 0.3034 1.0358 0.072 Uiso calc R 1 1 . .
    N N7 0.4756(4) 0.28942(12) 0.7688(4) 0.0430(6) Uani d . 1 1 . .
    H H7A 0.4741 0.2484 0.7900 0.052 Uiso calc R 1 1 . .
    H H7B 0.5436 0.2949 0.6997 0.052 Uiso calc R 1 1 . .
    C C8 0.0609(5) 0.26492(13) 0.4243(4) 0.0344(6) Uani d . 1 1 . .
    N N8 0.0196(4) 0.23248(12) 0.3050(3) 0.0428(6) Uani d . 1 1 . .
    Cl Cl 0.30284(12) 0.40553(3) 0.28806(10) 0.0381(2) Uani d . 1 1 . .
    O O2 0.4055(5) 0.45800(12) 0.2534(4) 0.0653(7) Uani d . 1 1 A .
    O O1 0.0662(8) 0.4083(3) 0.1838(8) 0.0782(19) Uani d P 0.70 1 A 1
    O O3 0.3915(7) 0.35240(17) 0.2420(6) 0.0528(10) Uani d P 0.70 1 A 1
    O O4 0.3631(8) 0.4055(2) 0.4760(6) 0.0593(12) Uani d P 0.70 1 A 1
    O O1' 0.109(3) 0.3883(9) 0.125(3) 0.069(5) Uiso d P 0.18 1 A 1
    O O3' 0.440(3) 0.3468(7) 0.349(2) 0.053(3) Uiso d P 0.18 1 A 1
    O O4' 0.238(3) 0.4161(8) 0.419(2) 0.056(4) Uiso d P 0.18 1 A 1
    O O1'' 0.077(8) 0.421(2) 0.243(5) 0.069(5) Uiso d P 0.12 1 A 2
    O O3'' 0.286(4) 0.3518(13) 0.183(4) 0.053(3) Uiso d P 0.12 1 A 2
    O O4'' 0.413(5) 0.3815(12) 0.474(4) 0.056(4) Uiso d P 0.12 1 A 2
loop_
    _atom_site_aniso_label
    _atom_site_aniso_U_11
    _atom_site_aniso_U_22
    _atom_site_aniso_U_33
    _atom_site_aniso_U_12
    _atom_site_aniso_U_13
    _atom_site_aniso_U_23
    Cu 0.0355(3) 0.0299(3) 0.0297(3) 0.00199(16) 0.0128(2) -0.00357(15)
    N1 0.0402(14) 0.0407(14) 0.0389(14) 0.0040(11) 0.0121(12) -0.0018(11)
    C2 0.0497(19) 0.0416(17) 0.052(2) 0.0151(15) 0.0190(16) -0.0018(15)
    C3 0.0522(19) 0.0309(15) 0.0435(17) 0.0043(14) 0.0199(15) -0.0045(13)
    N4 0.0355(13) 0.0314(12) 0.0303(12) -0.0007(10) 0.0163(10) -0.0003(10)
    C5 0.0367(16) 0.0461(17) 0.0388(17) -0.0075(13) 0.0167(14) -0.0099(14)
    C6 0.0366(17) 0.055(2) 0.0430(19) 0.0044(14) 0.0104(15) -0.0033(14)
    N7 0.0421(14) 0.0380(14) 0.0494(15) 0.0046(11) 0.0218(12) -0.0046(12)
    C8 0.0376(16) 0.0335(15) 0.0346(16) 0.0034(12) 0.0191(13) 0.0034(13)
    N8 0.0528(16) 0.0386(14) 0.0365(14) 0.0052(12) 0.0206(12) -0.0040(12)
    Cl 0.0391(4) 0.0397(4) 0.0381(4) -0.0016(3) 0.0203(3) -0.0039(3)
    O2 0.0807(18) 0.0531(15) 0.0723(17) -0.0186(13) 0.0446(15) 0.0014(13)
    O1 0.030(2) 0.077(4) 0.095(5) 0.003(2) 0.003(3) -0.005(4)
    O3 0.068(3) 0.0388(19) 0.064(3) 0.005(2) 0.041(3) -0.0087(19)
    O4 0.069(3) 0.081(3) 0.0335(19) -0.017(3) 0.029(2) -0.010(2)
_geom_special_details
;
All e.s.d.'s (except the e.s.d. in the dihedral angle between two l.s. planes)
are estimated using the full covariance matrix. The cell e.s.d.'s are taken
into account individually in the estimation of e.s.d.'s in distances, angles
and torsion angles; correlations between e.s.d.'s in cell parameters are only
used when they are defined by crystal symmetry. An approximate (isotropic)
treatment of cell e.s.d.'s is used for estimating e.s.d.'s involving l.s.
planes.
;
loop_
    _geom_bond_atom_site_label_1
    _geom_bond_atom_site_label_2
    _geom_bond_site_symmetry_2
    _geom_bond_distance
    _geom_bond_publ_flag
    Cu C8 . 1.990(3) y
    Cu N1 . 2.023(2) y
    Cu N4 . 2.034(2) y
    Cu N7 . 2.040(3) y
    Cu N8 2 2.340(3) y
    N1 C2 . 1.474(4) ?
    N1 H1A . 0.9000 ?
    N1 H1B . 0.9000 ?
    C2 C3 . 1.500(5) ?
    C2 H2A . 0.9700 ?
    C2 H2B . 0.9700 ?
    C3 N4 . 1.476(4) ?
    C3 H3A . 0.9700 ?
    C3 H3B . 0.9700 ?
    N4 C5 . 1.467(4) ?
    N4 H4 . 0.9100 ?
    C5 C6 . 1.501(4) ?
    C5 H5A . 0.9700 ?
    C5 H5B . 0.9700 ?
    C6 N7 . 1.480(4) ?
    C6 H6A . 0.9700 ?
    C6 H6B . 0.9700 ?
    N7 H7A . 0.9000 ?
    N7 H7B . 0.9000 ?
    C8 N8 . 1.139(4) y
    N8 Cu 2_554 2.340(3) ?
    Cl O1 . 1.420(5) ?
    Cl O2 . 1.425(2) ?
    Cl O3 . 1.426(4) ?
    Cl O4 . 1.426(4) ?
    Cl O1' . 1.43(2) ?
    Cl O3' . 1.507(15) ?
    Cl O4' . 1.376(16) ?
    Cl O1'' . 1.44(5) ?
    Cl O3'' . 1.42(3) ?
    Cl O4'' . 1.46(3) ?
loop_
    _geom_angle_atom_site_label_1
    _geom_angle_atom_site_label_2
    _geom_angle_atom_site_label_3
    _geom_angle_site_symmetry_1
    _geom_angle_site_symmetry_3
    _geom_angle
    _geom_angle_publ_flag
    C8 Cu N1 . . 96.45(11) ?
    C8 Cu N4 . . 171.38(11) ?
    N1 Cu N4 . . 82.98(10) ?
    C8 Cu N7 . . 95.09(11) ?
    N1 Cu N7 . . 157.48(11) ?
    N4 Cu N7 . . 82.73(10) ?
    C8 Cu N8 . 2 100.04(10) ?
    N1 Cu N8 . 2 100.27(11) ?
    N4 Cu N8 . 2 88.51(9) ?
    N7 Cu N8 . 2 96.66(10) ?
    C2 N1 Cu . . 109.50(19) ?
    C2 N1 H1A . . 109.8 ?
    Cu N1 H1A . . 109.8 ?
    C2 N1 H1B . . 109.8 ?
    Cu N1 H1B . . 109.8 ?
    H1A N1 H1B . . 108.2 ?
    N1 C2 C3 . . 108.2(3) ?
    N1 C2 H2A . . 110.1 ?
    C3 C2 H2A . . 110.1 ?
    N1 C2 H2B . . 110.1 ?
    C3 C2 H2B . . 110.1 ?
    H2A C2 H2B . . 108.4 ?
    N4 C3 C2 . . 106.9(2) ?
    N4 C3 H3A . . 110.3 ?
    C2 C3 H3A . . 110.3 ?
    N4 C3 H3B . . 110.3 ?
    C2 C3 H3B . . 110.3 ?
    H3A C3 H3B . . 108.6 ?
    C5 N4 C3 . . 116.4(2) ?
    C5 N4 Cu . . 109.27(17) ?
    C3 N4 Cu . . 110.01(18) ?
    C5 N4 H4 . . 106.9 ?
    C3 N4 H4 . . 106.9 ?
    Cu N4 H4 . . 106.9 ?
    N4 C5 C6 . . 107.1(2) ?
    N4 C5 H5A . . 110.3 ?
    C6 C5 H5A . . 110.3 ?
    N4 C5 H5B . . 110.3 ?
    C6 C5 H5B . . 110.3 ?
    H5A C5 H5B . . 108.6 ?
    N7 C6 C5 . . 108.3(3) ?
    N7 C6 H6A . . 110.0 ?
    C5 C6 H6A . . 110.0 ?
    N7 C6 H6B . . 110.0 ?
    C5 C6 H6B . . 110.0 ?
    H6A C6 H6B . . 108.4 ?
    C6 N7 Cu . . 109.98(19) ?
    C6 N7 H7A . . 109.7 ?
    Cu N7 H7A . . 109.7 ?
    C6 N7 H7B . . 109.7 ?
    Cu N7 H7B . . 109.7 ?
    H7A N7 H7B . . 108.2 ?
    N8 C8 Cu . . 175.9(3) ?
    C8 N8 Cu . 2_554 146.5(2) ?
    O1 Cl O2 . . 111.1(3) ?
    O1 Cl O3 . . 111.4(3) ?
    O1 Cl O4 . . 109.3(3) ?
    O2 Cl O3 . . 105.7(2) ?
    O2 Cl O4 . . 108.1(2) ?
    O3 Cl O4 . . 111.1(3) ?
    O1' Cl O2 . . 109.3(8) ?
    O1' Cl O3' . . 104.4(10) ?
    O1' Cl O4' . . 107.9(11) ?
    O2 Cl O3' . . 116.7(6) ?
    O2 Cl O4' . . 113.6(7) ?
    O3' Cl O4' . . 104.3(9) ?
    O1'' Cl O2 . . 108.8(18) ?
    O1'' Cl O3'' . . 105.5(17) ?
    O1'' Cl O4'' . . 108(2) ?
    O2 Cl O3'' . . 114.8(11) ?
    O2 Cl O4'' . . 116.1(12) ?
    O3'' Cl O4'' . . 102.8(15) ?
loop_
    _geom_torsion_atom_site_label_1
    _geom_torsion_atom_site_label_2
    _geom_torsion_atom_site_label_3
    _geom_torsion_atom_site_label_4
    _geom_torsion_site_symmetry_1
    _geom_torsion_site_symmetry_2
    _geom_torsion_site_symmetry_3
    _geom_torsion_site_symmetry_4
    _geom_torsion
    _geom_torsion_publ_flag
    N1 C2 C3 N4 . . . . -51.9(3) ?
    N4 C5 C6 N7 . . . . 51.9(3) ?
loop_
    _geom_hbond_atom_site_label_D
    _geom_hbond_atom_site_label_H
    _geom_hbond_atom_site_label_A
    _geom_hbond_site_symmetry_A
    _geom_hbond_distance_DH
    _geom_hbond_distance_HA
    _geom_hbond_distance_DA
    _geom_hbond_angle_DHA
    N1 H1B O3 1_455 0.90 2.38 3.215(5) 153.8
    N4 H4 O3 1_556 0.91 2.42 3.214(5) 145.3
    N7 H7A O3 2 0.90 2.23 3.092(4) 160.5
    N1 H1A O4' . 0.90 2.17 2.771(17) 123.8
    N1 H1B O3' 1_455 0.90 2.04 2.913(15) 163.7
    N4 H4 O1' 1_556 0.91 2.30 3.139(19) 153.9
    N7 H7A O3' 2 0.90 2.14 3.040(16) 173.3
    N1 H1A O1'' . 0.90 2.21 3.06(4) 155.6
    N1 H1B O4'' 1_455 0.90 2.51 3.21(3) 135.2
    N4 H4 O3'' 1_556 0.91 2.12 2.99(3) 159.7
    N7 H7A O3'' 2 0.90 2.45 3.24(3) 147.4
    N7 H7B O4'' . 0.90 2.50 3.04(3) 118.6
_iucr_refine_instructions_details
;
TITL CudienClO4 Shelx refine 2 extra clo4 groups 3:2 ratio
CELL 1.5407 6.7767 21.5081 8.3635 90. 118.109 90.
ZERR 4 .0008 .0016 .0012 0 .009 0
LATT 1
SYMM X,0.5-Y,0.5+Z
SFAC CU CL O N C H
UNIT 4 4 16 16 20 52
L.S. 30  10
MORE 3
ACTA
TEMP
SIZE 0.07 0.17 0.32
WGHT    0.010000    1.140000
EXTI    0.001050
FVAR       1.01192
CU    1    0.155469    0.322023    0.635045    11.00000    0.03550    0.02985 =
         0.02970   -0.00357    0.01282    0.00199
N1    4   -0.093004    0.384837    0.510082    11.00000    0.04017    0.04074 =
         0.03887   -0.00178    0.01206    0.00401
AFIX  23
H1A   6   -0.078757    0.403445    0.419675    11.00000   -1.20000
H1B   6   -0.226430    0.365478    0.461956    11.00000   -1.20000
AFIX   0
C2    5   -0.081823    0.431799    0.642424    11.00000    0.04972    0.04158 =
         0.05235   -0.00178    0.01899    0.01514
AFIX  23
H2A   6   -0.149497    0.415653    0.713480    11.00000   -1.50000
H2B   6   -0.162563    0.468925    0.579889    11.00000   -1.50000
AFIX   0
C3    5    0.159509    0.447080    0.763894    11.00000    0.05220    0.03095 =
         0.04351   -0.00447    0.01993    0.00433
AFIX  23
H3A   6    0.222006    0.468860    0.696544    11.00000   -1.50000
H3B   6    0.174321    0.473356    0.863212    11.00000   -1.50000
AFIX   0
N4    4    0.277013    0.387512    0.833816    11.00000    0.03552    0.03135 =
         0.03031   -0.00034    0.01634   -0.00066
AFIX  13
H4    6    0.243282    0.374629    0.921735    11.00000   -1.20000
AFIX   0
C5    5    0.521862    0.389079    0.915463    11.00000    0.03669    0.04609 =
         0.03880   -0.00991    0.01667   -0.00746
AFIX  23
H5A   6    0.585125    0.410786    1.030668    11.00000   -1.50000
H5B   6    0.567388    0.410435    0.836011    11.00000   -1.50000
AFIX   0
C6    5    0.601005    0.322846    0.942678    11.00000    0.03661    0.05460 =
         0.04303   -0.00333    0.01038    0.00441
AFIX  23
H6A   6    0.760115    0.321393    0.980923    11.00000   -1.50000
H6B   6    0.575001    0.303449    1.035793    11.00000   -1.50000
AFIX   0
N7    4    0.475610    0.289420    0.768762    11.00000    0.04206    0.03799 =
         0.04937   -0.00464    0.02182    0.00465
AFIX  23
H7A   6    0.474077    0.248446    0.789978    11.00000   -1.20000
H7B   6    0.543553    0.294907    0.699711    11.00000   -1.20000
AFIX   0
C8    5    0.060947    0.264918    0.424304    11.00000    0.03760    0.03353 =
         0.03462    0.00339    0.01910    0.00337
N8    4    0.019598    0.232475    0.305047    11.00000    0.05282    0.03858 =
         0.03651   -0.00398    0.02065    0.00522
CL    2    0.302839    0.405528    0.288057    11.00000    0.03906    0.03969 =
         0.03806   -0.00393    0.02028   -0.00162
O2    3    0.405509    0.458001    0.253403    11.00000    0.08069    0.05308 =
         0.07232    0.00137    0.04458   -0.01863
PART 1
EADP O1' O1''
EADP O3' O3''
EADP O4' O4''
O1    3    0.066217    0.408300    0.183790    10.70000    0.03031    0.07724 =
         0.09516   -0.00520    0.00331    0.00335
O3    3    0.391500    0.352398    0.241964    10.70000    0.06794    0.03885 =
         0.06356   -0.00867    0.04090    0.00511
O4    3    0.363056    0.405522    0.475987    10.70000    0.06927    0.08065 =
         0.03347   -0.00986    0.02878   -0.01692
O1'   3    0.108561    0.388300    0.124940    10.18000    0.06932
O3'   3    0.439872    0.346789    0.348680    10.18000    0.05343
O4'   3    0.238117    0.416096    0.418929    10.18000    0.05609
PART 2
O1''  3    0.076734    0.421377    0.243317    10.12000    0.06932
O3''  3    0.286360    0.351846    0.182761    10.12000    0.05343
O4''  3    0.413435    0.381499    0.473591    10.12000    0.05609
PART 0
FMAP 2
BOND $H
CONF  N1 C2 C3 N4
CONF  N4 C5 C6 N7
MPLA 4 N1 N4 N7 C8 Cu N8 O4
MPLA 3 O2 Cl O4
MPLA 3 O2 Cl O4'
MPLA 3 O2 Cl O4
MPLA 3 O2 Cl O4''
MPLA 3 O2 Cl O1
MPLA 3 O2 Cl O1'
MPLA 3 O2 Cl O1
MPLA 3 O2 Cl O1''
MPLA 3 O2 Cl O3
MPLA 3 O2 Cl O3'
MPLA 3 O2 Cl O3
MPLA 3 O2 Cl O3''
HTAB
EQIV  $5   x-1, y, z
EQIV  $6   x, 1/2-y, 1/2+z
EQIV  $7   x, y, z+1
HTAB  N1  O3_$5
HTAB  N7  O3_$6
HTAB  N4  O3_$7
HTAB  N1  O4'
HTAB  N1  O3'_$5
HTAB  N4  O1'_$7
HTAB  N7  O3'_$6
HTAB  N1  O1''
HTAB  N1  O4''_$5
HTAB  N4  O3''_$7
HTAB  N7  O3''_$6
HTAB  N7  O4''
HKLF 3
REM  CudienClO4 Shelx refine 2 extra clo4 groups 3:2 ratio
REM R1 =  0.0306 for   1625 Fo > 4sig(Fo)  and  0.0331 for all   1752 data
REM    158 parameters refined using      0 restraints
END
WGHT      0.0100      1.1431
REM Highest difference peak  0.588,  deepest hole -0.354,  1-sigma level  0.059
Q1    1  -0.0117  0.2986  0.6009  11.00000  0.05    0.59
Q2    1   0.4609  0.3499  0.4386  11.00000  0.05    0.38
Q3    1   0.1707  0.3583  0.1359  11.00000  0.05    0.36
Q4    1   0.1310  0.4188  0.3521  11.00000  0.05    0.29
Q5    1   0.1734  0.3961  0.2564  11.00000  0.05    0.28
Q6    1   0.3546  0.3735  0.2841  11.00000  0.05    0.24
Q7    1   0.3556  0.2998  0.7047  11.00000  0.05    0.24
Q8    1   0.0977  0.4237  0.0923  11.00000  0.05    0.23
Q9    1   0.3919  0.3890  0.8708  11.00000  0.05    0.22
Q10   1   0.1089  0.2649  0.5282  11.00000  0.05    0.21
Q11   1   0.2445  0.3804  0.7552  11.00000  0.05    0.20
Q12   1   0.0071  0.2810  0.4552  11.00000  0.05    0.17
Q13   1   0.0021  0.3719  0.5123  11.00000  0.05    0.17
Q14   1   0.4387  0.4286  0.2652  11.00000  0.05    0.17
Q15   1   0.4419  0.4632  0.3535  11.00000  0.05    0.17
Q16   1   0.0111  0.2388  0.3932  11.00000  0.05    0.17
Q17   1   0.0206  0.1638  0.2470  11.00000  0.05    0.17
Q18   1   0.0297  0.4427  0.6876  11.00000  0.05    0.17
Q19   1   0.1067  0.2259  0.3495  11.00000  0.05    0.17
Q20   1  -0.0447  0.2569  0.3241  11.00000  0.05    0.16
;
data_global
_journal_date_recd_electronic     2012-04-11
_journal_date_accepted     2012-05-25
_journal_name_full     'Acta Crystallographica, Section E'
_journal_year     2012
_journal_volume     68
_journal_issue      7
_journal_page_first     m872
_journal_page_last     m873
_journal_paper_category     QM
_journal_paper_doi     10.1107/S1600536812023987
_journal_coeditor_code     PK2408
_publ_contact_author_name     'Peter W. R. Corfield'
_publ_contact_author_address
;
Department of Chemistry
Fordham University
441 East Fordham Road
Bronx, NY 10458
USA
;
_publ_contact_author_email     pcorfield@fordham.edu
_publ_contact_author_fax     '01(718)8174432'
_publ_contact_author_phone     '01(718)8174454'
_publ_section_title
;
<i>catena</i>-Poly[[[(diethylenetriamine-\
\k^3^<i>N</i>,<i>N</i>',<i>N</i>'')copper(II)]-\m-cyanido-\
\k^2^<i>C</i>:<i>N</i>] perchlorate]
;
loop_
    _publ_author_name
    _publ_author_address
    'Corfield, Peter W. R.'
; Department of Chemistry
 Fordham University
 441 East Fordham Road
 Bronx, NY 10458
 USA
;
    'Yang, Sylvia C.'
; Department of Geological Sciences
 The Ohio State University
 Columbus, Ohio 43210
 USA
;
