# Supplementary material for: catena-Poly[[[(diethyl­enetriamine-κ3 N,N′,N′′)­copper(II)]-μ-cyanido-κ2 C:N] perchlorate]
Source: Acta Crystallogr Sect E Struct Rep Online. 2012 Jun 13;68(Pt 7):m872–3. doi: 10.1107/S1600536812023987 (PMC3393153; doi:10.1107/S1600536812023987)
Supplement: Supplementary file 2 [file e-68-0m872-Isup2.hkl]

# 
# h,k,l, Fc-squared, Fo-squared, sigma(Fo-squared) and status flag 
# 
data_I
_shelx_title ' CudienClO4 Shelx refine 2 extra clo4 groups 3:2 ratio' 
_shelx_refln_list_code          4 
_shelx_F_calc_maximum      147.22 
_exptl_crystal_F_000       596.00 
_reflns_d_resolution_high  0.8622 
 
loop_ 
 _symmetry_equiv_pos_as_xyz 
 'x, y, z' 
 'x, -y+1/2, z+1/2' 
 '-x, -y, -z' 
 '-x, y-1/2, -z-1/2' 
 
_cell_length_a     6.7767 
_cell_length_b    21.5081 
_cell_length_c     8.3635 
_cell_angle_alpha  90.000 
_cell_angle_beta  118.109 
_cell_angle_gamma  90.000 
 
_shelx_F_squared_multiplier     1.000 
 
loop_ 
 _refln_index_h 
 _refln_index_k 
 _refln_index_l 
 _refln_F_squared_calc 
 _refln_F_squared_meas 
 _refln_F_squared_sigma 
 _refln_observed_status 
   1   0   0      511.49      599.06     25.20 o 
   2   0   0       15.76       70.40      3.48 o 
   3   0   0      969.41      936.70     39.98 o 
   4   0   0     1297.30     1251.65     53.92 o 
   5   0   0      398.94      406.33     18.33 o 
   6   0   0      243.86      281.37     13.60 o 
   1   1   0    21672.32    22128.22    661.01 o 
   2   1   0     1871.45     1760.67     53.27 o 
   3   1   0       87.26       83.22      3.07 o 
   4   1   0       39.66       39.01      1.98 o 
   5   1   0      455.73      513.48     16.58 o 
   6   1   0      174.85      181.22      9.31 o 
   0   2   0     1380.50     1550.92     65.98 o 
   1   2   0     1003.59     1191.15     35.59 o 
   2   2   0     1418.29     1615.85     48.59 o 
   3   2   0     1653.23     1501.08     45.28 o 
   4   2   0       28.41       21.21      1.55 o 
   5   2   0      173.19      178.57      6.60 o 
   6   2   0      174.60      187.12      9.46 o 
   1   3   0     7032.97     7363.99    219.67 o 
   2   3   0     8215.85     8004.50    240.36 o 
   3   3   0     1694.50     1704.85     51.53 o 
   4   3   0      564.50      567.89     17.91 o 
   5   3   0       24.14       28.16      2.10 o 
   6   3   0       64.48       66.16      4.34 o 
   0   4   0    18141.28    18442.36    782.61 o 
   1   4   0      860.98     1010.04     30.22 o 
   2   4   0     3121.54     3090.53     92.78 o 
   3   4   0       50.29       38.27      1.83 o 
   4   4   0      188.83      213.13      7.21 o 
   5   4   0      545.77      542.65     17.50 o 
   6   4   0        0.42        1.91      2.46 o 
   1   5   0      146.88      119.97      3.90 o 
   2   5   0     1297.57     1197.87     36.33 o 
   3   5   0      145.58      170.22      5.67 o 
   4   5   0      428.77      441.80     14.13 o 
   5   5   0      550.13      585.86     18.67 o 
   6   5   0       49.34       47.31      3.67 o 
   0   6   0     3334.54     3601.09    152.96 o 
   1   6   0       40.95       80.88      2.84 o 
   2   6   0      704.14      742.81     22.65 o 
   3   6   0     6735.60     6669.42    201.76 o 
   4   6   0     1731.74     1674.14     51.04 o 
   5   6   0     1242.25     1302.02     39.99 o 
   6   6   0      218.53      222.77     11.80 o 
   1   7   0      251.75      233.93      7.56 o 
   2   7   0     8417.00     8060.77    242.39 o 
   3   7   0     1005.75     1003.00     30.71 o 
   4   7   0     4649.66     4775.45    144.09 o 
   5   7   0     1344.13     1317.30     40.22 o 
   6   7   0       38.37       37.54      3.63 o 
   0   8   0     3027.08     3002.65    128.47 o 
   1   8   0      424.88      401.01     12.67 o 
   2   8   0      561.63      489.00     15.31 o 
   3   8   0     3604.10     3503.17    105.71 o 
   4   8   0     1480.91     1439.81     43.56 o 
   5   8   0      152.49      159.05      5.98 o 
   6   8   0      277.29      282.39     13.29 o 
   1   9   0     2225.54     2018.92     60.59 o 
   2   9   0     1118.80     1043.39     31.33 o 
   3   9   0      418.16      418.84     13.35 o 
   4   9   0       34.54       41.90      9.08 o 
   5   9   0      353.55      388.17     12.85 o 
   6   9   0      294.97      289.09     13.45 o 
   0  10   0     3174.38     2978.78    127.86 o 
   1  10   0      201.81      217.51      7.29 o 
   2  10   0      594.22      552.11     17.20 o 
   3  10   0       38.34       48.13      2.47 o 
   4  10   0       78.07       85.57      3.84 o 
   5  10   0      815.49      824.87     25.56 o 
   6  10   0       45.44       45.16      2.66 o 
   1  11   0        2.45        5.30      1.09 o 
   2  11   0      872.50      990.79     29.89 o 
   3  11   0      274.89      297.88      9.90 o 
   4  11   0      172.49      177.51      6.58 o 
   5  11   0       42.09       43.58      2.61 o 
   6  11   0        6.20        2.82      1.66 o 
   0  12   0     1982.85     1824.67     78.71 o 
   1  12   0     1316.04     1300.85     39.27 o 
   2  12   0      800.53      763.16     23.50 o 
   3  12   0        2.45        4.73      1.72 o 
   4  12   0      286.28      302.67     10.32 o 
   5  12   0        2.73        3.91      2.34 o 
   6  12   0       96.14       95.74      5.80 o 
   1  13   0     4451.51     4259.06    128.34 o 
   2  13   0     1378.37     1384.70     41.98 o 
   3  13   0       51.85       57.91      3.01 o 
   4  13   0      202.39      201.46      7.30 o 
   5  13   0      335.87      345.03     16.16 o 
   0  14   0     7178.38     6939.46    295.37 o 
   1  14   0      505.76      476.20     15.10 o 
   2  14   0      809.77      888.04     27.12 o 
   3  14   0      565.60      591.16     19.23 o 
   4  14   0      450.30      487.81     16.16 o 
   5  14   0        1.27        1.91      2.46 o 
   1  15   0      488.59      451.46     14.71 o 
   2  15   0     2125.07     2101.48     63.56 o 
   3  15   0        5.88        5.86      1.67 o 
   4  15   0      557.08      577.76     18.54 o 
   5  15   0      439.03      422.90     20.33 o 
   0  16   0       14.93       35.75      3.07 o 
   1  16   0     1194.58     1195.77     36.27 o 
   2  16   0       12.24       13.30      1.87 o 
   3  16   0     1340.98     1362.94     41.64 o 
   4  16   0      240.67      266.97     13.24 o 
   5  16   0       83.00       90.02      5.63 o 
   1  17   0      394.74      392.11     12.92 o 
   2  17   0      252.28      260.55      8.94 o 
   3  17   0        0.36        0.00     15.31 o 
   4  17   0       73.71       66.64      4.52 o 
   5  17   0        8.84        9.39      1.21 o 
   0  18   0      508.37      506.83     22.70 o 
   1  18   0      106.32      118.41      4.73 o 
   2  18   0       15.62       13.08      1.72 o 
   3  18   0      250.06      259.59      8.92 o 
   4  18   0        2.62        6.10      1.95 o 
   1  19   0       33.00       36.10      2.26 o 
   2  19   0      945.64      955.43     29.35 o 
   3  19   0       28.70       21.21      2.64 o 
   4  19   0      390.28      383.18     19.35 o 
   0  20   0      146.96      150.44      8.00 o 
   1  20   0      843.91      870.40     26.84 o 
   2  20   0        0.13        1.91      1.64 o 
   3  20   0      587.70      591.69     24.05 o 
   4  20   0      172.18      178.05      7.91 o 
   1  21   0      384.54      435.93     14.45 o 
   2  21   0      690.71      728.30     32.03 o 
   3  21   0       56.59       64.08      3.16 o 
   0  22   0      936.51      949.35     59.13 o 
   1  22   0      104.73      111.00      6.04 o 
   2  22   0      208.74      211.12     11.49 o 
   3  22   0       10.42       10.00      1.25 o 
   1  23   0      543.16      517.20     22.49 o 
   2  23   0      139.35      162.56      7.56 o 
   0  24   0       72.88       75.64      5.16 o 
   1  24   0       60.99       52.05      2.85 o 
  -7   1   1        6.00        8.79      2.34 o 
  -6   1   1       47.99       77.54      4.87 o 
  -5   1   1      458.12      450.58     20.15 o 
  -4   1   1     3953.94     3928.40    166.74 o 
  -3   1   1     1332.56     1501.10     64.45 o 
  -2   1   1     3209.56     3063.40    131.06 o 
  -1   1   1      135.85       91.98      4.17 o 
   0   1   1     2735.69     2935.61    124.60 o 
   1   1   1     4696.10     4843.42    205.84 o 
   2   1   1     5769.29     5319.56    225.44 o 
   3   1   1      159.06      240.20     11.03 o 
   4   1   1      176.38      169.45      8.49 o 
   5   1   1      128.46      114.99      6.57 o 
   6   1   1        4.17        3.53      2.23 o 
  -6   2   1      350.72      367.04     17.05 o 
  -5   2   1     1394.47     1434.26     62.21 o 
  -4   2   1      649.64      780.53     33.71 o 
  -3   2   1     9402.59     9134.92    388.56 o 
  -2   2   1     1274.29     1434.81     60.80 o 
  -1   2   1       62.77       84.32      3.81 o 
   0   2   1      456.64      550.45     23.23 o 
   1   2   1     8136.89     8317.13    354.23 o 
   2   2   1      315.42      406.81     17.55 o 
   3   2   1     4404.47     4209.01    179.16 o 
   4   2   1     1418.84     1384.64     59.66 o 
   5   2   1       49.89       53.19      3.89 o 
   6   2   1       45.42       40.00      5.00 o 
  -6   3   1       53.07       56.86      4.17 o 
  -5   3   1      423.48      428.98     19.25 o 
  -4   3   1     3214.31     3104.54    132.63 o 
  -3   3   1     1322.17     1259.79     54.12 o 
  -2   3   1     1321.23     1312.10     55.99 o 
  -1   3   1    10497.89    10276.82    435.47 o 
   0   3   1     1830.90     1991.13     85.16 o 
   1   3   1      381.06      472.58     20.21 o 
   2   3   1     5059.87     4668.10    198.64 o 
   3   3   1     1784.81     1611.74     69.18 o 
   4   3   1        0.83        1.91      1.64 o 
   5   3   1      242.87      227.52     11.33 o 
   6   3   1      309.80      316.62     21.11 o 
  -6   4   1      482.68      528.40     23.64 o 
  -5   4   1      127.89      125.17      6.86 o 
  -4   4   1       36.82       34.23      2.66 o 
  -3   4   1     2480.65     2279.48     97.52 o 
  -2   4   1     7247.14     6705.88    285.32 o 
  -1   4   1     4317.54     4136.26    174.78 o 
   0   4   1    14779.63    15203.46    645.29 o 
   1   4   1     2552.38     2612.51    111.69 o 
   2   4   1     2715.19     2873.39    122.32 o 
   3   4   1       72.29       85.39      4.57 o 
   4   4   1      866.49      885.75     38.86 o 
   5   4   1      372.07      369.33     17.10 o 
   6   4   1      172.24      183.36     13.38 o 
  -6   5   1       28.28       31.18      3.09 o 
  -5   5   1      199.69      213.42     10.69 o 
  -4   5   1       30.62       34.34      2.66 o 
  -3   5   1     1143.04      986.20     42.27 o 
  -2   5   1      979.62     1060.64     45.13 o 
  -1   5   1    13355.19    13507.50    574.39 o 
   0   5   1       61.00       72.08      3.52 o 
   1   5   1     3512.82     3294.53    140.44 o 
   2   5   1     1519.70     1433.39     61.49 o 
   3   5   1     2709.90     2723.77    116.92 o 
   4   5   1       45.35       43.32      3.38 o 
   5   5   1      160.26      202.57     10.41 o 
   6   5   1      614.93      620.98     39.43 o 
  -6   6   1      278.47      329.37     15.43 o 
  -5   6   1        2.13        6.10      2.44 o 
  -4   6   1      108.78      113.30      6.10 o 
  -3   6   1      855.93      836.79     36.06 o 
  -2   6   1     1461.25     1302.16     55.76 o 
  -1   6   1       14.44       12.87      1.28 o 
   0   6   1     6321.12     6524.16    278.11 o 
   1   6   1     3445.33     3533.16    150.07 o 
   2   6   1     1197.33     1249.35     53.88 o 
   3   6   1      107.24      113.72      5.90 o 
   4   6   1       53.72       50.63      3.80 o 
   5   6   1       66.64       68.43      4.74 o 
   6   6   1      103.68      118.19      8.60 o 
  -6   7   1        6.86       16.58      3.38 o 
  -5   7   1       73.08       68.59      4.58 o 
  -4   7   1      759.11      819.22     35.67 o 
  -3   7   1      492.08      502.50     21.72 o 
  -2   7   1      343.30      422.13     18.28 o 
  -1   7   1      508.94      426.54     18.39 o 
   0   7   1      231.54      286.81     12.72 o 
   1   7   1      366.00      406.09     17.53 o 
   2   7   1        4.68        2.82      1.33 o 
   3   7   1        0.32        2.82      1.66 o 
   4   7   1      463.23      473.53     21.51 o 
   5   7   1        2.03        3.53      1.86 o 
   6   7   1       15.76        9.39      3.03 o 
  -6   8   1      143.94      145.16     10.72 o 
  -5   8   1      123.88      126.95      7.13 o 
  -4   8   1        2.03        5.63      2.34 o 
  -3   8   1       69.85       67.29      3.89 o 
  -2   8   1     9779.08     9760.21    413.60 o 
  -1   8   1     1929.32     2085.67     89.64 o 
   0   8   1      580.58      471.42     20.19 o 
   1   8   1     3042.25     2983.62    127.95 o 
   2   8   1      251.97      288.76     13.10 o 
   3   8   1      145.51      158.06      7.95 o 
   4   8   1      429.79      438.87     19.88 o 
   5   8   1      337.47      330.13     15.45 o 
   6   8   1       44.27       46.50      4.04 o 
  -6   9   1       26.54       36.82      4.32 o 
  -5   9   1      741.55      760.72     33.82 o 
  -4   9   1       19.66       22.41      2.71 o 
  -3   9   1     2140.99     2169.68     93.21 o 
  -2   9   1     2020.99     2116.49     91.17 o 
  -1   9   1     3068.67     2706.79    115.69 o 
   0   9   1      713.77      657.52     28.41 o 
   1   9   1      617.39      659.25     28.44 o 
   2   9   1     2951.12     2923.06    125.46 o 
   3   9   1      749.11      762.46     33.32 o 
   4   9   1       36.39       42.80      3.75 o 
   5   9   1      517.65      506.40     32.48 o 
   6   9   1      394.02      349.17     22.17 o 
  -6  10   1      213.96      222.77     14.75 o 
  -5  10   1     1241.71     1350.28     58.90 o 
  -4  10   1      566.34      555.67     24.71 o 
  -3  10   1     2300.63     2292.68     98.67 o 
  -2  10   1     1632.92     1502.92     64.49 o 
  -1  10   1      857.12      907.61     39.34 o 
   0  10   1      594.11      534.24     23.32 o 
   1  10   1     6670.13     6493.51    276.25 o 
   2  10   1      171.25      158.82      7.97 o 
   3  10   1     1274.72     1259.10     54.77 o 
   4  10   1     2355.99     2375.63    102.34 o 
   5  10   1       52.91       54.50      5.69 o 
  -6  11   1      512.92      530.74     31.89 o 
  -5  11   1      365.47      399.16     18.57 o 
  -4  11   1     3077.96     3208.98    138.13 o 
  -3  11   1        2.62        0.35      7.81 o 
  -2  11   1       15.96        6.45      1.61 o 
  -1  11   1      556.97      519.15     22.53 o 
   0  11   1     1577.86     1433.85     61.49 o 
   1  11   1      155.31      157.08      7.68 o 
   2  11   1     3117.78     2966.73    127.46 o 
   3  11   1     1422.71     1426.89     62.05 o 
   4  11   1      452.18      470.93     21.45 o 
   5  11   1      228.36      211.13     14.36 o 
  -6  12   1       47.67       52.05      5.70 o 
  -5  12   1      764.62      796.63     35.17 o 
  -4  12   1        1.93        4.31      2.46 o 
  -3  12   1     2037.04     2038.36     87.63 o 
  -2  12   1       88.68       90.96      5.09 o 
  -1  12   1     1231.19     1265.86     54.23 o 
   0  12   1      199.48      207.70      9.97 o 
   1  12   1      588.00      500.80     22.13 o 
   2  12   1        1.96        3.16      2.11 o 
   3  12   1      901.32      932.90     41.09 o 
   4  12   1      782.86      791.63     35.06 o 
   5  12   1       16.02       14.85      3.05 o 
  -6  13   1        3.33        3.53      2.23 o 
  -5  13   1        5.49        2.50      3.13 o 
  -4  13   1       90.06       89.27      5.60 o 
  -3  13   1      165.77      162.06      8.56 o 
  -2  13   1      281.08      266.04     12.58 o 
  -1  13   1     2507.94     2666.95    114.64 o 
   0  13   1        3.49        4.90      1.62 o 
   1  13   1      185.66      184.17      9.12 o 
   2  13   1      354.76      372.00     17.16 o 
   3  13   1       23.95       25.80      3.11 o 
   4  13   1      152.17      146.83      8.14 o 
   5  13   1       51.08       67.28      6.49 o 
  -6  14   1        1.56        1.41      1.88 o 
  -5  14   1      374.07      421.60     27.61 o 
  -4  14   1       94.63      105.24      6.49 o 
  -3  14   1      162.51      172.80      9.09 o 
  -2  14   1      386.51      376.62     17.27 o 
  -1  14   1      162.46      189.30      9.25 o 
   0  14   1     1400.90     1425.68     61.29 o 
   1  14   1      589.95      597.51     26.59 o 
   2  14   1      385.55      375.07     17.23 o 
   3  14   1       57.91       66.64      4.68 o 
   4  14   1       30.97       27.23      3.09 o 
   5  14   1      224.86      199.80     13.97 o 
  -5  15   1       31.02       35.16      4.69 o 
  -4  15   1      611.99      630.79     28.31 o 
  -3  15   1        2.16        4.73      3.01 o 
  -2  15   1      404.22      409.54     18.41 o 
  -1  15   1        0.75        0.00     31.25 o 
   0  15   1      346.02      359.89     16.13 o 
   1  15   1      201.65      192.86      9.61 o 
   2  15   1     1386.16     1429.69     62.11 o 
   3  15   1      102.77      113.93      6.75 o 
   4  15   1       50.90       43.32      5.20 o 
   5  15   1       15.01       11.29      2.66 o 
  -5  16   1      230.44      237.77     15.24 o 
  -4  16   1       31.04       33.65      3.21 o 
  -3  16   1      656.88      702.83     31.46 o 
  -2  16   1      949.61     1027.10     45.01 o 
  -1  16   1       10.94       10.06      2.26 o 
   0  16   1     1273.28     1352.00     58.94 o 
   1  16   1     1529.00     1556.32     67.16 o 
   2  16   1        1.00        0.00     34.45 o 
   3  16   1       17.64       31.95      3.13 o 
   4  16   1      304.94      313.10     20.99 o 
  -5  17   1      299.87      285.75     20.05 o 
  -4  17   1      243.91      256.73     17.42 o 
  -3  17   1      754.62      839.60     37.25 o 
  -2  17   1      182.67      190.11      9.81 o 
  -1  17   1     6649.70     6917.51    294.50 o 
   0  17   1      424.27      436.39     19.83 o 
   1  17   1      384.74      400.36     18.20 o 
   2  17   1      165.55      184.69      9.67 o 
   3  17   1      230.29      264.06     12.85 o 
   4  17   1      170.86      157.57     12.41 o 
  -5  18   1       28.32       29.54      3.22 o 
  -4  18   1        0.79        4.31      2.46 o 
  -3  18   1       16.94       22.31      2.89 o 
  -2  18   1     1500.00     1581.95     68.49 o 
  -1  18   1        3.32        9.39      2.54 o 
   0  18   1     3236.38     3259.22    140.35 o 
   1  18   1      570.62      563.13     25.34 o 
   2  18   1        1.04        4.31      2.87 o 
   3  18   1       80.78       86.49      7.35 o 
   4  18   1      549.02      503.83     31.07 o 
  -4  19   1       64.62       64.08      6.33 o 
  -3  19   1      162.71      172.02      9.07 o 
  -2  19   1       11.87       13.81      2.50 o 
  -1  19   1      524.06      506.40     22.69 o 
   0  19   1      326.84      321.56     14.89 o 
   1  19   1        4.35        4.31      2.87 o 
   2  19   1      124.37      121.66      6.76 o 
   3  19   1      244.78      237.78     15.24 o 
   4  19   1        0.06        2.82      1.66 o 
  -4  20   1      154.56      160.06     10.00 o 
  -3  20   1      221.27      242.67     16.32 o 
  -2  20   1       43.35       38.89      3.33 o 
  -1  20   1        0.11        3.91      2.34 o 
   0  20   1      365.03      371.99     17.16 o 
   1  20   1      808.45      793.91     35.11 o 
   2  20   1      128.29      129.64      9.68 o 
   3  20   1       25.49       26.41      3.05 o 
  -4  21   1       15.26       13.37      2.17 o 
  -3  21   1      111.79      126.95      8.91 o 
  -2  21   1      199.26      186.59     12.96 o 
  -1  21   1      578.56      574.46     25.59 o 
   0  21   1        7.56        7.66      2.02 o 
   1  21   1       92.09      111.41      8.76 o 
   2  21   1      287.19      279.08     19.82 o 
   3  21   1        0.12        1.18      1.50 o 
  -3  22   1        7.10        9.39      2.42 o 
  -2  22   1      109.36      126.94      8.91 o 
  -1  22   1       79.52       70.07     16.21 o 
   0  22   1      237.79      222.19     15.03 o 
   1  22   1        3.62        7.66      2.73 o 
   2  22   1        0.11        1.41      1.88 o 
  -2  23   1       55.99       67.28      4.86 o 
  -1  23   1       38.80       31.73      3.34 o 
   0  23   1      109.76      109.75      8.28 o 
   1  23   1       10.52       11.29      2.66 o 
   2  23   1      552.96      521.78     31.62 o 
  -2  24   1       51.18       47.86      4.10 o 
  -1  24   1       39.49       40.00      3.75 o 
   0  24   1       11.86       18.91      2.58 o 
   1  24   1      678.02      631.04     39.75 o 
  -7   0   2      112.66       88.16      7.42 o 
  -6   0   2      349.71      352.78     23.40 o 
  -5   0   2     1052.46     1018.51     63.14 o 
  -4   0   2     6319.06     6422.37    386.14 o 
  -3   0   2      201.42      184.48     11.82 o 
  -2   0   2     8789.09     8260.83    497.11 o 
  -1   0   2     1764.01     1546.29     93.69 o 
   0   0   2    11819.34    11980.15    719.61 o 
   1   0   2       18.53       10.57      1.61 o 
   2   0   2     2034.03     1764.13    106.54 o 
   3   0   2      910.00      889.48     54.87 o 
   4   0   2     1031.89     1090.97     67.31 o 
   5   0   2     1426.40     1405.18     86.80 o 
   6   0   2       61.13       67.29      4.86 o 
  -7   1   2      242.52      253.27     15.73 o 
  -6   1   2       50.84       62.51      4.38 o 
  -5   1   2      177.13      197.82      9.73 o 
  -4   1   2     2604.93     2545.64    109.03 o 
  -3   1   2     3327.44     3093.80    132.57 o 
  -2   1   2     2884.96     2912.66    124.45 o 
  -1   1   2    21052.78    20769.10    879.46 o 
   0   1   2      131.06      112.30      5.24 o 
   1   1   2        6.22        7.99      1.06 o 
   2   1   2      230.52      212.02      9.79 o 
   3   1   2     4042.06     3992.10    169.32 o 
   4   1   2     1244.01     1261.68     54.82 o 
   5   1   2       15.28       21.94      2.78 o 
   6   1   2      373.65      341.80     21.93 o 
  -7   2   2       26.38       36.34      4.77 o 
  -6   2   2      411.09      399.59     18.18 o 
  -5   2   2     1274.10     1297.27     56.31 o 
  -4   2   2     1620.99     1579.45     67.68 o 
  -3   2   2      118.16      102.64      5.01 o 
  -2   2   2        5.78        4.27      0.90 o 
  -1   2   2     4705.47     4699.11    198.68 o 
   0   2   2      446.06      512.25     21.94 o 
   1   2   2     2872.30     2834.59    121.59 o 
   2   2   2     2288.71     2208.93     95.03 o 
   3   2   2      146.39      132.13      6.82 o 
   4   2   2       72.96       84.29      5.26 o 
   5   2   2      297.86      324.03     14.95 o 
  -7   3   2       72.56       70.57      6.64 o 
  -6   3   2      822.94      828.85     36.45 o 
  -5   3   2      175.43      163.58      8.34 o 
  -4   3   2      786.63      716.93     31.25 o 
  -3   3   2      165.47      173.87      8.08 o 
  -2   3   2     4561.68     4616.45    196.36 o 
  -1   3   2    19020.70    20024.86    850.02 o 
   0   3   2      517.73      487.57     20.97 o 
   1   3   2       80.77       79.12      3.87 o 
   2   3   2     1792.89     1723.11     74.01 o 
   3   3   2       88.76       75.99      4.48 o 
   4   3   2      611.15      622.38     27.63 o 
   5   3   2        8.80        4.31      2.87 o 
  -7   4   2        4.54        7.66      2.73 o 
  -6   4   2       55.22       45.29      3.86 o 
  -5   4   2      173.08      176.20      8.92 o 
  -4   4   2      415.38      436.02     19.41 o 
  -3   4   2      114.92      127.85      6.03 o 
  -2   4   2     9517.52     9526.54    405.89 o 
  -1   4   2       31.37       34.00      2.07 o 
   0   4   2      178.15      159.37      7.24 o 
   1   4   2        1.71        1.18      0.86 o 
   2   4   2       10.93       13.81      1.62 o 
   3   4   2     1850.28     1865.41     80.40 o 
   4   4   2       54.38       70.07      4.63 o 
   5   4   2       98.84      114.14      8.87 o 
  -7   5   2       22.82       29.54      3.22 o 
  -6   5   2      547.27      600.30    242.25 o 
  -5   5   2       32.85       32.18      3.14 o 
  -4   5   2      171.47      162.58      8.07 o 
  -3   5   2      775.15      747.64     32.46 o 
  -2   5   2      116.88      107.10      5.11 o 
  -1   5   2     2311.91     2452.21    105.19 o 
   0   5   2     2759.18     2791.50    119.64 o 
   1   5   2     1433.51     1462.02     62.86 o 
   2   5   2      181.34      173.08      8.32 o 
   3   5   2      777.02      812.46     35.52 o 
   4   5   2      216.14      232.00     11.44 o 
   5   5   2       12.42       15.55      3.27 o 
  -7   6   2      341.90      330.87     21.58 o 
  -6   6   2       82.64       89.64      5.61 o 
  -5   6   2     2196.55     2302.37     98.84 o 
  -4   6   2       63.85       75.29      4.46 o 
  -3   6   2     1018.89      962.34     41.13 o 
  -2   6   2     1144.73     1120.33     47.72 o 
  -1   6   2    12066.84    12096.20    512.47 o 
   0   6   2     1003.80     1058.68     45.09 o 
   1   6   2     6897.45     6979.24    296.74 o 
   2   6   2     2715.91     2707.93    115.56 o 
   3   6   2      189.35      172.04      8.56 o 
   4   6   2      346.24      355.76     16.41 o 
   5   6   2      101.31      116.69      8.97 o 
  -7   7   2      116.67      120.36      8.67 o 
  -6   7   2     1905.24     1956.71     84.96 o 
  -5   7   2      485.46      457.76     20.73 o 
  -4   7   2     3282.34     3170.71    136.25 o 
  -3   7   2      218.58      162.60      7.81 o 
  -2   7   2     2446.17     2449.07    105.03 o 
  -1   7   2     1139.81     1202.77     51.50 o 
   0   7   2    14341.73    14650.01    623.20 o 
   1   7   2     1182.78     1188.50     51.18 o 
   2   7   2      622.75      594.24     26.04 o 
   3   7   2     2224.18     2206.86     94.92 o 
   4   7   2      334.58      333.73     15.53 o 
   5   7   2        5.15        6.10      2.44 o 
  -7   8   2       69.31       60.96      6.17 o 
  -6   8   2       64.63       73.93      4.93 o 
  -5   8   2      343.68      345.03     16.16 o 
  -4   8   2       97.07       94.96      5.39 o 
  -3   8   2     1260.46     1283.62     55.32 o 
  -2   8   2     1160.39      991.33     42.38 o 
  -1   8   2     2204.50     2112.69     90.23 o 
   0   8   2     1015.28     1005.46     43.31 o 
   1   8   2     4659.79     4677.60    198.53 o 
   2   8   2     2055.79     1976.07     84.54 o 
   3   8   2      223.80      240.21     11.64 o 
   4   8   2      442.74      433.51     19.76 o 
   5   8   2      488.56      468.84     29.97 o 
  -7   9   2      134.89      122.54      8.75 o 
  -6   9   2       37.52       33.54      3.32 o 
  -5   9   2       81.46       82.31      5.38 o 
  -4   9   2        2.70        0.09     17.58 o 
  -3   9   2     2861.11     2723.93    116.95 o 
  -2   9   2      373.51      431.50     18.89 o 
  -1   9   2     3789.67     3731.12    158.98 o 
   0   9   2     1719.32     1762.15     75.67 o 
   1   9   2     1100.65     1118.69     48.32 o 
   2   9   2        9.75       22.88      2.36 o 
   3   9   2      333.75      308.58     14.59 o 
   4   9   2      624.79      620.91     27.60 o 
   5   9   2        3.53        8.21      2.83 o 
  -6  10   2        0.01        2.20      2.64 o 
  -5  10   2      744.74      781.60     34.84 o 
  -4  10   2     1216.32     1264.55     54.89 o 
  -3  10   2      291.36      332.65     15.14 o 
  -2  10   2     3605.91     3516.05    149.49 o 
  -1  10   2      150.54      161.57      7.79 o 
   0  10   2       37.42       52.91      3.31 o 
   1  10   2       13.92       28.27      2.42 o 
   2  10   2       54.57       43.71      3.27 o 
   3  10   2      938.63      919.11     40.18 o 
   4  10   2       23.25       23.07      3.04 o 
   5  10   2      206.38      191.49     13.68 o 
  -6  11   2      189.73      175.42     13.09 o 
  -5  11   2      289.51      296.51     14.30 o 
  -4  11   2      124.61      130.54      7.23 o 
  -3  11   2      147.75      172.80      8.58 o 
  -2  11   2      383.11      407.18     17.95 o 
  -1  11   2      177.32      202.31      9.56 o 
   0  11   2     1077.17     1091.60     47.08 o 
   1  11   2       78.62       74.78      4.44 o 
   2  11   2       41.85       45.56      3.47 o 
   3  11   2       77.15       82.49      5.39 o 
   4  11   2       78.63       69.74      4.79 o 
   5  11   2        0.43        3.53      2.23 o 
  -6  12   2        9.82       13.37      2.89 o 
  -5  12   2        4.28        8.44      2.41 o 
  -4  12   2      599.78      642.27     28.57 o 
  -3  12   2       23.11       22.60      2.63 o 
  -2  12   2     2134.50     2072.67     89.29 o 
  -1  12   2        9.16        5.17      1.62 o 
   0  12   2       10.87       12.80      1.91 o 
   1  12   2     1928.29     1945.41     83.86 o 
   2  12   2      270.30      281.72     13.60 o 
   3  12   2      189.86      180.96      9.57 o 
   4  12   2      217.98      211.12     14.94 o 
   5  12   2      414.37      367.89     22.76 o 
  -6  13   2       75.38       80.88      7.11 o 
  -5  13   2      102.47      103.42      6.23 o 
  -4  13   2        0.32        5.17      2.25 o 
  -3  13   2     4316.49     4461.91    190.94 o 
  -2  13   2      206.16      192.59      9.60 o 
  -1  13   2     2871.98     2704.62    116.52 o 
   0  13   2      576.27      517.71     22.95 o 
   1  13   2      179.03      163.58      8.34 o 
   2  13   2       14.57       14.85      2.59 o 
   3  13   2      829.17      830.00     37.04 o 
   4  13   2      971.11      919.19     57.58 o 
  -6  14   2       99.33      109.75      8.28 o 
  -5  14   2      418.05      430.61     19.69 o 
  -4  14   2      999.99     1048.18     46.12 o 
  -3  14   2      226.23      243.29     12.03 o 
  -2  14   2     5407.59     5366.55    228.58 o 
  -1  14   2      676.71      648.46     28.71 o 
   0  14   2       10.74        9.20      2.28 o 
   1  14   2     1313.90     1252.86     54.64 o 
   2  14   2      346.72      360.63     16.90 o 
   3  14   2      527.28      537.11     24.29 o 
   4  14   2      386.37      364.05     22.64 o 
  -6  15   2      288.12      299.28     20.52 o 
  -5  15   2        2.65        0.04    183.77 o 
  -4  15   2      911.13      945.60     41.97 o 
  -3  15   2      407.41      420.00     19.45 o 
  -2  15   2        8.13        9.57      2.45 o 
  -1  15   2      931.21      922.18     40.25 o 
   0  15   2      980.89      954.99     41.57 o 
   1  15   2      232.45      214.30     10.71 o 
   2  15   2      696.47      695.04     30.76 o 
   3  15   2      761.85      761.30     33.84 o 
   4  15   2       46.59       36.34      4.77 o 
  -5  16   2      651.72      635.86     39.90 o 
  -4  16   2       34.57       43.32      3.64 o 
  -3  16   2      264.43      268.92     13.29 o 
  -2  16   2       16.05       10.70      2.59 o 
  -1  16   2      118.73      124.07      6.83 o 
   0  16   2      732.89      723.03     31.91 o 
   1  16   2     1268.45     1258.93     54.77 o 
   2  16   2       73.15       84.48      5.45 o 
   3  16   2      191.51      182.56     13.09 o 
   4  16   2      125.99      113.94      8.44 o 
  -5  17   2      101.35       95.74      7.74 o 
  -4  17   2       45.66       47.18      3.80 o 
  -3  17   2        1.59        4.31      2.46 o 
  -2  17   2       39.51       40.76      3.53 o 
  -1  17   2      271.52      266.02     12.90 o 
   0  17   2      491.46      501.49     22.58 o 
   1  17   2      216.38      206.55     10.51 o 
   2  17   2       69.66       62.20      4.36 o 
   3  17   2        3.00        4.31      2.87 o 
   4  17   2       18.16       18.06      2.52 o 
  -5  18   2      156.17      145.40      9.53 o 
  -4  18   2      149.76      134.64      9.17 o 
  -3  18   2       56.04       62.66      4.38 o 
  -2  18   2       76.20       72.91      4.73 o 
  -1  18   2        9.98        9.32      2.53 o 
   0  18   2       31.20       34.11      3.12 o 
   1  18   2       63.03       68.92      4.59 o 
   2  18   2        5.76        8.91      2.36 o 
   3  18   2        3.70        1.91      2.46 o 
  -5  19   2        7.06        9.39      1.82 o 
  -4  19   2      436.24      422.88     28.46 o 
  -3  19   2      104.68      103.83      6.04 o 
  -2  19   2        7.08        6.10      2.44 o 
  -1  19   2        2.32        1.91      2.46 o 
   0  19   2      493.57      493.98     22.41 o 
   1  19   2      465.91      436.41     19.83 o 
   2  19   2      491.78      492.24     31.59 o 
   3  19   2      219.32      225.74     14.85 o 
  -4  20   2      201.59      211.12     14.36 o 
  -3  20   2       35.32       36.22      4.40 o 
  -2  20   2       73.55       66.64      4.36 o 
  -1  20   2      256.49      280.71     13.58 o 
   0  20   2      341.88      305.81     14.52 o 
   1  20   2     1049.27     1034.27     64.26 o 
   2  20   2      288.28      306.13     20.75 o 
   3  20   2       15.77       14.10      2.23 o 
  -4  21   2      136.56      133.73      9.14 o 
  -3  21   2      585.71      596.52     38.64 o 
  -2  21   2      174.59      185.51     12.92 o 
  -1  21   2       88.87      105.24      8.52 o 
   0  21   2      613.73      636.79     39.92 o 
   1  21   2       59.31       47.86      4.10 o 
   2  21   2       64.87       64.08      4.75 o 
  -3  22   2        7.27        6.10      1.95 o 
  -2  22   2      634.99      650.90     40.37 o 
  -1  22   2      152.09      145.40      9.53 o 
   0  22   2      241.60      240.84     15.34 o 
   1  22   2      326.71      338.09     21.81 o 
   2  22   2      160.69      145.41      9.53 o 
  -3  23   2      316.88      313.14     20.99 o 
  -2  23   2       27.82       28.48      3.16 o 
  -1  23   2      191.61      194.23     13.78 o 
   0  23   2       21.02       24.42      2.93 o 
   1  23   2       44.01       34.00      3.46 o 
  -2  24   2       16.22       13.37      2.17 o 
  -1  24   2       22.83       24.42      2.93 o 
   0  24   2        1.14        2.50      1.56 o 
  -7   1   3       48.17       41.26      5.08 o 
  -6   1   3      559.10      556.57     25.19 o 
  -5   1   3       47.82       52.05      3.56 o 
  -4   1   3      329.29      333.41     15.16 o 
  -3   1   3      207.93      181.80      8.26 o 
  -2   1   3       20.26       31.84      1.90 o 
  -1   1   3     1326.89     1246.34     53.15 o 
   0   1   3      145.06       90.98      4.53 o 
   1   1   3      893.34      805.19     34.81 o 
   2   1   3      621.19      641.40     28.05 o 
   3   1   3      213.98      213.14     10.39 o 
   4   1   3        2.82        8.97      2.78 o 
   5   1   3       36.88       38.76      4.92 o 
  -7   2   3      654.14      697.11     41.77 o 
  -6   2   3       93.37      102.42      6.00 o 
  -5   2   3     1713.74     1696.76     73.40 o 
  -4   2   3     1403.32     1344.93     58.08 o 
  -3   2   3       33.52       22.50      1.78 o 
  -2   2   3      908.28      904.62     38.70 o 
  -1   2   3      270.16      195.17      8.84 o 
   0   2   3     7027.48     7055.24    300.40 o 
   1   2   3     1446.02     1279.65     54.54 o 
   2   2   3     2088.05     2057.13     88.05 o 
   3   2   3        0.52        4.31      2.87 o 
   4   2   3        0.21        2.20      2.64 o 
   5   2   3       99.93      105.65      8.13 o 
  -7   3   3       81.75       90.02      7.50 o 
  -6   3   3     1018.79      998.22     43.75 o 
  -5   3   3     1771.55     1776.13     76.77 o 
  -4   3   3      552.33      524.94     23.11 o 
  -3   3   3     1738.16     1535.57     65.99 o 
  -2   3   3     6658.73     6449.04    274.26 o 
  -1   3   3      534.21      592.54     25.52 o 
   0   3   3     1710.48     1611.03     69.20 o 
   1   3   3     2425.14     2311.55     99.13 o 
   2   3   3      211.78      210.27     10.03 o 
   3   3   3     1523.59     1551.61     67.05 o 
   4   3   3      602.90      602.79     26.70 o 
   5   3   3       76.00       82.67      7.19 o 
  -7   4   3      137.08      143.02      9.46 o 
  -6   4   3       98.23      111.41      6.47 o 
  -5   4   3       27.87       21.21      2.64 o 
  -4   4   3     4910.79     4648.12    197.82 o 
  -3   4   3      426.34      359.66     15.75 o 
  -2   4   3     1934.90     1704.98     72.85 o 
  -1   4   3     7025.58     7568.53    321.66 o 
   0   4   3       46.96       49.38      2.92 o 
   1   4   3       96.59       89.84      4.68 o 
   2   4   3     5179.19     5098.25    217.13 o 
   3   4   3     1734.56     1693.37     73.32 o 
   4   4   3       16.12       20.49      2.77 o 
   5   4   3      787.61      761.47     49.13 o 
  -7   5   3       60.05       68.92      6.56 o 
  -6   5   3        6.02        2.20      2.93 o 
  -5   5   3     1100.98     1100.35     47.91 o 
  -4   5   3        1.90        1.65      1.78 o 
  -3   5   3     3833.78     3425.99    145.32 o 
  -2   5   3     2650.01     2570.91    109.66 o 
  -1   5   3     1050.66     1040.59     44.70 o 
   0   5   3     3746.55     4045.12    171.86 o 
   1   5   3      681.52      640.09     27.53 o 
   2   5   3      596.14      648.87     28.21 o 
   3   5   3      468.02      470.52     21.02 o 
   4   5   3     1554.25     1533.69     66.67 o 
   5   5   3       18.12        7.66      2.73 o 
  -7   6   3       10.10       14.10      2.97 o 
  -6   6   3       53.05       50.49      3.93 o 
  -5   6   3       13.55       24.81      2.76 o 
  -4   6   3     1953.31     1923.86     82.53 o 
  -3   6   3      231.58      220.44     10.27 o 
  -2   6   3       87.63      124.07      5.94 o 
  -1   6   3      695.90      740.58     31.77 o 
   0   6   3      406.84      458.68     19.91 o 
   1   6   3        8.37        4.94      1.45 o 
   2   6   3      244.92      233.54     11.18 o 
   3   6   3        8.27        5.63      1.92 o 
   4   6   3        4.32        2.20      2.05 o 
   5   6   3      212.15      180.71     13.29 o 
  -7   7   3        6.38        3.53      2.23 o 
  -6   7   3       13.60       20.94      2.62 o 
  -5   7   3      151.90      140.20      7.49 o 
  -4   7   3      248.98      225.16     10.68 o 
  -3   7   3      442.99      452.33     19.77 o 
  -2   7   3      129.52      138.81      6.75 o 
  -1   7   3       24.61       51.34      3.12 o 
   0   7   3       41.96      109.12      5.57 o 
   1   7   3       29.64       26.82      2.35 o 
   2   7   3      496.19      544.02     23.98 o 
   3   7   3       26.22       30.74      3.18 o 
   4   7   3       18.86       13.30      2.52 o 
   5   7   3       56.76       53.48      4.34 o 
  -7   8   3       10.22       11.29      2.66 o 
  -6   8   3       12.79       12.52      2.52 o 
  -5   8   3      533.82      533.92     23.76 o 
  -4   8   3     1840.44     1822.82     78.63 o 
  -3   8   3        4.25        8.50      1.73 o 
  -2   8   3     3460.81     3270.82    139.64 o 
  -1   8   3      159.61      156.09      7.66 o 
   0   8   3      913.67      952.20     40.91 o 
   1   8   3      120.54      143.97      7.35 o 
   2   8   3       23.85       20.58      2.51 o 
   3   8   3      692.27      724.01     31.93 o 
   4   8   3        4.42        9.39      3.15 o 
   5   8   3      200.60      167.67     12.80 o 
  -7   9   3        1.88        0.00     41.33 o 
  -6   9   3       16.44       22.41      2.71 o 
  -5   9   3       61.41       62.82      4.54 o 
  -4   9   3       21.12       20.49      2.50 o 
  -3   9   3     3715.87     3562.79    151.63 o 
  -2   9   3      123.99       90.22      5.07 o 
  -1   9   3      690.71      804.10     34.78 o 
   0   9   3     5750.37     6010.28    256.08 o 
   1   9   3     1842.11     1767.74     75.77 o 
   2   9   3      453.26      474.82     21.11 o 
   3   9   3       41.48       44.24      3.68 o 
   4   9   3      574.73      584.47     37.29 o 
  -7  10   3      413.03      402.82     27.78 o 
  -6  10   3        7.12        4.73      3.18 o 
  -5  10   3      580.18      598.40     27.09 o 
  -4  10   3     1148.96     1140.89     49.46 o 
  -3  10   3      629.16      652.46     28.80 o 
  -2  10   3      550.60      546.92     24.05 o 
  -1  10   3     4821.95     4635.95    197.59 o 
   0  10   3     2327.19     2273.34     97.32 o 
   1  10   3      159.35      157.57      8.19 o 
   2  10   3      578.96      606.67     27.28 o 
   3  10   3        9.56       11.49      2.48 o 
   4  10   3       16.56       13.37      2.89 o 
  -6  11   3     1393.94     1490.24     91.68 o 
  -5  11   3       96.74       97.68      6.06 o 
  -4  11   3      728.12      717.72     31.79 o 
  -3  11   3      256.09      238.09     11.59 o 
  -2  11   3     5170.99     5210.79    222.41 o 
  -1  11   3      195.06      208.83     10.00 o 
   0  11   3     4173.48     4133.19    176.15 o 
   1  11   3     2854.33     2895.41    124.80 o 
   2  11   3      120.58      122.75      7.01 o 
   3  11   3      346.20      345.39     16.17 o 
   4  11   3       18.43       26.41      4.06 o 
  -6  12   3       18.22       21.57      3.67 o 
  -5  12   3      743.61      752.56     33.64 o 
  -4  12   3        3.71        4.31      2.46 o 
  -3  12   3        3.78        4.31      2.87 o 
  -2  12   3      831.37      947.47     41.41 o 
  -1  12   3     2599.11     2613.91    112.48 o 
   0  12   3     2279.58     2335.02    100.52 o 
   1  12   3      316.59      306.50     14.54 o 
   2  12   3     1076.86     1065.72     46.50 o 
   3  12   3      170.34      176.46      9.45 o 
   4  12   3        1.91        0.00     54.86 o 
  -6  13   3       67.76       80.88      7.11 o 
  -5  13   3      171.33      196.71     10.26 o 
  -4  13   3       35.41       32.07      3.25 o 
  -3  13   3      218.59      235.94     11.84 o 
  -2  13   3       50.00       58.06      4.07 o 
  -1  13   3       15.58       14.85      2.29 o 
   0  13   3       28.64       37.78      3.16 o 
   1  13   3      139.19      143.49      7.81 o 
   2  13   3      154.11      165.35      8.90 o 
   3  13   3        5.19        3.91      2.34 o 
   4  13   3        3.71        3.53      2.23 o 
  -6  14   3        0.20        0.00     45.00 o 
  -5  14   3      113.09      119.70      6.92 o 
  -4  14   3        1.28        3.91      2.34 o 
  -3  14   3      225.81      247.93     12.14 o 
  -2  14   3     1264.66     1402.65     60.78 o 
  -1  14   3        9.84       11.29      1.99 o 
   0  14   3      126.82      121.01      6.74 o 
   1  14   3      277.73      280.06     13.56 o 
   2  14   3       45.26       56.26      4.45 o 
   3  14   3      129.06      119.92      9.31 o 
   4  14   3        6.66       11.29      2.66 o 
  -6  15   3      490.32      499.35     30.93 o 
  -5  15   3       57.46       54.94      5.86 o 
  -4  15   3       57.54       58.06      4.37 o 
  -3  15   3       29.65       27.02      3.19 o 
  -2  15   3      552.18      595.97     26.55 o 
  -1  15   3      867.53      893.99     39.04 o 
   0  15   3      151.92      160.55      8.52 o 
   1  15   3      169.04      181.75      9.59 o 
   2  15   3      229.64      233.22     11.77 o 
   3  15   3      150.72      157.56     12.41 o 
  -6  16   3        6.71       14.10      2.23 o 
  -5  16   3      278.84      306.13     20.75 o 
  -4  16   3      266.19      300.60     14.40 o 
  -3  16   3      122.20      132.58      7.28 o 
  -2  16   3      567.02      561.26     25.30 o 
  -1  16   3       34.91       42.93      3.50 o 
   0  16   3      346.67      330.49     15.46 o 
   1  16   3      684.58      707.59     31.57 o 
   2  16   3      520.69      544.93     24.47 o 
   3  16   3      437.03      402.80     27.78 o 
  -5  17   3      503.60      512.67     31.34 o 
  -4  17   3        1.87        6.96      2.03 o 
  -3  17   3      710.21      765.04     33.92 o 
  -2  17   3      560.06      545.43     24.48 o 
  -1  17   3      233.37      242.36     12.00 o 
   0  17   3      135.32      141.13      7.75 o 
   1  17   3       28.32       35.51      3.18 o 
   2  17   3      224.06      223.65     15.37 o 
   3  17   3      572.92      517.25     31.48 o 
  -5  18   3      128.92      138.33      9.30 o 
  -4  18   3      973.45     1031.60     64.18 o 
  -3  18   3      592.72      589.74     26.41 o 
  -2  18   3      819.52      853.52     37.56 o 
  -1  18   3      351.58      353.16     16.35 o 
   0  18   3        4.34       14.33      2.39 o 
   1  18   3        3.83        3.53      1.86 o 
   2  18   3      425.60      410.76     28.05 o 
   3  18   3      685.34      596.74     38.66 o 
  -5  19   3       73.20       62.51      4.69 o 
  -4  19   3        2.43        3.91      2.34 o 
  -3  19   3      455.38      460.27     29.69 o 
  -2  19   3      470.07      468.80     21.41 o 
  -1  19   3        1.55        1.91      2.46 o 
   0  19   3      375.83      383.52     17.42 o 
   1  19   3      160.89      156.32     11.37 o 
   2  19   3       19.02       16.42      3.20 o 
  -4  20   3       34.26       30.63      3.28 o 
  -3  20   3       73.90       77.37      6.95 o 
  -2  20   3       54.70       56.56      5.50 o 
  -1  20   3       35.21       44.76      3.44 o 
   0  20   3       97.73       90.02      7.50 o 
   1  20   3      371.44      371.63     22.87 o 
   2  20   3       75.34       65.68      4.81 o 
  -4  21   3        1.70        2.82      1.66 o 
  -3  21   3       24.80       31.73      3.34 o 
  -2  21   3       40.42       37.54      3.63 o 
  -1  21   3      205.84      197.00     13.87 o 
   0  21   3       37.89       42.54      3.87 o 
   1  21   3        1.43        3.16      2.11 o 
  -3  22   3       13.80        8.79      2.34 o 
  -2  22   3      121.89      116.06      8.52 o 
  -1  22   3      343.01      338.10     21.81 o 
   0  22   3       41.84       46.50      4.04 o 
   1  22   3       48.92       40.01      3.75 o 
  -2  23   3      385.94      364.09     22.64 o 
  -1  23   3       23.16       18.06      2.52 o 
   0  23   3      350.12      352.83     22.28 o 
  -7   0   4       11.46       15.86      3.46 o 
  -6   0   4     1675.52     1673.53    102.04 o 
  -5   0   4       72.80       52.34      5.29 o 
  -4   0   4     1074.09      936.52     57.53 o 
  -3   0   4     2609.31     2334.35    140.84 o 
  -2   0   4      566.71      511.14     31.30 o 
  -1   0   4     2709.51     2949.20    177.76 o 
   0   0   4       15.38        8.38      2.12 o 
   1   0   4     4318.88     4399.72    266.09 o 
   2   0   4     1794.21     1757.87    107.09 o 
   3   0   4     2354.23     2430.94    147.48 o 
   4   0   4       11.06       23.45      3.83 o 
  -7   1   4      127.81      118.41      9.25 o 
  -6   1   4        0.63        4.64      3.11 o 
  -5   1   4     1886.06     1854.15     80.15 o 
  -4   1   4        2.41       10.83      1.76 o 
  -3   1   4      878.14      822.00     35.17 o 
  -2   1   4     5930.02     5579.47    236.63 o 
  -1   1   4      767.16      809.47     34.90 o 
   0   1   4       53.06       51.06      3.11 o 
   1   1   4     1270.84     1176.51     50.92 o 
   2   1   4     3102.24     3186.02    136.53 o 
   3   1   4       81.80       81.77      5.36 o 
   4   1   4      576.61      586.87     38.33 o 
  -7   2   4      370.29      397.60     26.02 o 
  -6   2   4       48.23       57.01      4.18 o 
  -5   2   4        0.33        5.63      2.34 o 
  -4   2   4      717.86      683.80     30.00 o 
  -3   2   4      874.06      778.87     33.68 o 
  -2   2   4      236.84      202.35      9.28 o 
  -1   2   4     1555.27     1696.36     72.60 o 
   0   2   4     2110.18     2043.14     87.78 o 
   1   2   4       25.20       42.41      3.09 o 
   2   2   4      783.92      761.93     33.31 o 
   3   2   4      101.99      112.25      6.49 o 
   4   2   4      309.67      292.46     20.29 o 
  -7   3   4       38.37       32.85      4.53 o 
  -6   3   4       22.70       19.17      2.68 o 
  -5   3   4       23.59       35.04      3.04 o 
  -4   3   4       43.51       54.35      3.35 o 
  -3   3   4       16.63       12.38      1.67 o 
  -2   3   4     1169.68     1167.37     50.05 o 
  -1   3   4     2375.78     2635.98    112.99 o 
   0   3   4      144.54      129.87      6.31 o 
   1   3   4      612.79      629.91     27.30 o 
   2   3   4     1122.24     1194.21     51.97 o 
   3   3   4      141.05      140.43      7.73 o 
   4   3   4        0.38        0.01   1153.32 o 
  -7   4   4        1.88        6.10      2.44 o 
  -6   4   4      534.03      514.00     23.31 o 
  -5   4   4        2.68        2.20      2.05 o 
  -4   4   4       94.12       95.73      5.22 o 
  -3   4   4      236.98      216.35     10.18 o 
  -2   4   4      491.74      473.70     20.66 o 
  -1   4   4      462.86      554.77     24.22 o 
   0   4   4        6.12       21.21      2.09 o 
   1   4   4      276.78      273.83     12.76 o 
   2   4   4       63.72       62.35      4.37 o 
   3   4   4      702.76      752.50     33.09 o 
   4   4   4      103.83      101.62      7.97 o 
  -7   5   4        0.42        0.01    512.59 o 
  -6   5   4      594.53      595.52     26.54 o 
  -5   5   4      880.05      863.52     37.78 o 
  -4   5   4      358.15      331.61     15.12 o 
  -3   5   4      581.04      602.92     26.22 o 
  -2   5   4     1831.17     1729.05     74.14 o 
  -1   5   4     3988.20     4199.78    178.93 o 
   0   5   4      405.52      438.09     19.45 o 
   1   5   4     1339.60     1349.50     58.17 o 
   2   5   4      766.47      840.81     36.71 o 
   3   5   4       17.24       16.90      2.52 o 
   4   5   4       88.93       99.64      7.89 o 
  -7   6   4     1050.88     1033.74     63.61 o 
  -6   6   4       72.15       74.61      4.95 o 
  -5   6   4      179.73      173.07      8.84 o 
  -4   6   4      318.19      308.24     14.23 o 
  -3   6   4     3685.82     3699.79    156.95 o 
  -2   6   4      984.57      965.82     41.82 o 
  -1   6   4     2887.35     2873.21    123.33 o 
   0   6   4     4009.60     4168.01    176.90 o 
   1   6   4        6.90       27.64      2.81 o 
   2   6   4      572.48      608.12     26.82 o 
   3   6   4       31.10       35.51      3.30 o 
   4   6   4      305.16      279.10     19.82 o 
  -7   7   4        1.80        0.00     65.70 o 
  -6   7   4      577.83      565.95     25.40 o 
  -5   7   4      798.61      778.38     34.21 o 
  -4   7   4      471.45      484.38     21.76 o 
  -3   7   4      614.41      695.08     30.24 o 
  -2   7   4     4183.46     4122.33    175.99 o 
  -1   7   4     1852.23     1958.15     84.15 o 
   0   7   4     1134.92     1215.88     52.44 o 
   1   7   4     1371.04     1361.86     59.16 o 
   2   7   4        2.00        3.91      2.34 o 
   3   7   4       46.56       47.18      3.80 o 
   4   7   4      173.09      178.05     13.19 o 
  -7   8   4      206.23      222.77     14.75 o 
  -6   8   4       23.65       31.51      3.22 o 
  -5   8   4        2.63        2.20      2.93 o 
  -4   8   4     1469.41     1446.63     62.49 o 
  -3   8   4     2244.27     2301.85     98.86 o 
  -2   8   4       34.38       36.10      2.97 o 
  -1   8   4     2704.84     2848.48    122.74 o 
   0   8   4     1492.98     1484.14     64.06 o 
   1   8   4      585.78      633.29     27.87 o 
   2   8   4      166.35      155.09      8.37 o 
   3   8   4      142.07      153.37      8.32 o 
   4   8   4      195.49      183.37     13.38 o 
  -7   9   4        0.65        5.17      2.25 o 
  -6   9   4       40.65       44.24      3.68 o 
  -5   9   4     1296.44     1368.69     59.30 o 
  -4   9   4      549.14      509.12     22.76 o 
  -3   9   4     1029.68      992.23     43.01 o 
  -2   9   4       66.47       99.83      5.73 o 
  -1   9   4        9.17       16.58      2.33 o 
   0   9   4       12.10        8.67      2.21 o 
   1   9   4      523.52      529.83     23.67 o 
   2   9   4      763.12      781.07     34.82 o 
   3   9   4       11.64       16.02      2.53 o 
   4   9   4      442.11      398.87     27.64 o 
  -7  10   4        3.66        6.60      2.03 o 
  -6  10   4      222.94      257.99     17.78 o 
  -5  10   4      179.55      197.82     10.29 o 
  -4  10   4      985.25      971.53     42.55 o 
  -3  10   4        2.61        4.31      2.05 o 
  -2  10   4      491.23      500.66     22.12 o 
  -1  10   4      185.78      211.69     10.35 o 
   0  10   4        1.82        4.31      2.87 o 
   1  10   4      317.57      339.16     15.66 o 
   2  10   4      197.38      178.05      9.50 o 
   3  10   4      469.20      432.71     27.97 o 
   4  10   4       18.57       14.10      2.97 o 
  -7  11   4       48.49       40.01      3.75 o 
  -6  11   4        2.27        2.20      2.93 o 
  -5  11   4        7.64        4.31      2.46 o 
  -4  11   4      234.05      256.73     12.67 o 
  -3  11   4      208.81      216.61     10.77 o 
  -2  11   4       63.24       58.66      4.09 o 
  -1  11   4        2.77        6.10      2.93 o 
   0  11   4      214.33      226.03     11.29 o 
   1  11   4       16.58       17.64      2.91 o 
   2  11   4      138.83      132.81      7.52 o 
   3  11   4       12.62       20.94      3.53 o 
   4  11   4       68.45       65.68      4.81 o 
  -6  12   4      105.64      107.69      8.21 o 
  -5  12   4      135.47      134.86      7.58 o 
  -4  12   4     1071.66     1125.30     49.11 o 
  -3  12   4     1517.15     1487.60     64.89 o 
  -2  12   4      410.81      397.24     18.13 o 
  -1  12   4      245.56      226.34     11.00 o 
   0  12   4     1090.00     1035.03     45.20 o 
   1  12   4      259.16      266.01     13.22 o 
   2  12   4       26.01       38.27      3.67 o 
   3  12   4      733.22      707.71     42.09 o 
  -6  13   4        7.88       11.29      3.98 o 
  -5  13   4     1009.20     1058.48     46.34 o 
  -4  13   4      594.35      588.30     26.38 o 
  -3  13   4     2038.96     2084.66     90.42 o 
  -2  13   4      871.61      828.99     36.45 o 
  -1  13   4      333.96      345.76     15.81 o 
   0  13   4        5.92        5.63      2.34 o 
   1  13   4      739.81      766.18     33.94 o 
   2  13   4     1895.14     1908.81     83.05 o 
   3  13   4        7.36        8.79      2.93 o 
  -6  14   4      566.30      563.19     37.55 o 
  -5  14   4        4.96        6.60      2.54 o 
  -4  14   4      470.81      484.78     22.20 o 
  -3  14   4      999.62      979.54     43.34 o 
  -2  14   4      180.86      200.61     10.36 o 
  -1  14   4       52.66       56.86      4.17 o 
   0  14   4      926.91      931.71     41.06 o 
   1  14   4      218.98      210.54     10.90 o 
   2  14   4      526.57      516.69     33.26 o 
   3  14   4      835.60      767.02     49.31 o 
  -6  15   4      345.67      341.76     21.93 o 
  -5  15   4      266.32      253.90     17.33 o 
  -4  15   4        0.33        4.73      3.01 o 
  -3  15   4      169.26      171.51      9.06 o 
  -2  15   4      402.21      409.13     18.80 o 
  -1  15   4     1681.49     1595.96     69.60 o 
   0  15   4      156.30      176.72      9.20 o 
   1  15   4      572.57      591.64     26.46 o 
   2  15   4      320.24      307.88     20.47 o 
   3  15   4        0.01        3.16      2.11 o 
  -6  16   4        1.33        0.01    345.50 o 
  -5  16   4      105.20      105.65      8.13 o 
  -4  16   4       10.11        9.69      2.15 o 
  -3  16   4       80.43       92.28      5.70 o 
  -2  16   4      205.28      196.44      9.97 o 
  -1  16   4      175.40      183.09      9.63 o 
   0  16   4     1047.37     1052.11     46.20 o 
   1  16   4      105.78      111.00      6.46 o 
   2  16   4       39.81       43.84      5.23 o 
  -5  17   4        1.00        1.65      2.03 o 
  -4  17   4       47.27       54.21      5.68 o 
  -3  17   4       16.56       18.31      2.62 o 
  -2  17   4        9.02       10.96      2.36 o 
  -1  17   4      108.03      114.78      6.56 o 
   0  17   4      253.23      244.22     12.05 o 
   1  17   4       83.92       81.42      7.13 o 
   2  17   4      101.35      103.63      8.05 o 
  -5  18   4       15.48       19.78      2.64 o 
  -4  18   4        9.67       10.64      2.58 o 
  -3  18   4        0.06        4.73      1.72 o 
  -2  18   4       26.79       22.31      2.80 o 
  -1  18   4       48.85       44.50      3.69 o 
   0  18   4       99.26      105.04      6.08 o 
   1  18   4        0.69        1.91      2.46 o 
   2  18   4       41.50       37.54      3.63 o 
  -4  19   4        3.40        5.17      2.25 o 
  -3  19   4        1.38        3.91      2.34 o 
  -2  19   4      123.57      134.40     10.08 o 
  -1  19   4     1163.97     1116.25     69.41 o 
   0  19   4      102.51      101.82      8.18 o 
   1  19   4      316.48      323.70     21.34 o 
  -4  20   4      125.59      118.20      8.60 o 
  -3  20   4      488.44      464.58     29.84 o 
  -2  20   4       90.96      101.62      7.97 o 
  -1  20   4      370.61      367.82     22.75 o 
   0  20   4     1000.58      940.44     60.67 o 
   1  20   4        3.13        1.41      1.88 o 
  -3  21   4      129.27      138.33      9.30 o 
  -2  21   4      721.50      734.29     48.24 o 
  -1  21   4      181.14      165.11     12.70 o 
   0  21   4       71.77       62.51      4.69 o 
  -3  22   4      232.45      222.79     14.75 o 
  -2  22   4       95.68      107.69      8.21 o 
  -1  22   4      156.24      147.80      9.61 o 
   0  22   4       28.09       28.48      3.16 o 
  -7   1   5        0.02        0.00     56.95 o 
  -6   1   5       62.44       69.08      4.60 o 
  -5   1   5       42.22       50.91      3.67 o 
  -4   1   5      158.46      131.68      6.81 o 
  -3   1   5      466.27      446.04     19.63 o 
  -2   1   5       98.29      121.00      6.09 o 
  -1   1   5     3853.68     3895.24    166.02 o 
   0   1   5      162.04      147.08      7.43 o 
   1   1   5      123.37      142.31      7.55 o 
   2   1   5       89.21       99.24      5.91 o 
   3   1   5      127.75      128.29      9.63 o 
   4   1   5        0.28        0.00     46.90 o 
  -7   2   5      381.07      375.45    367.79 o 
  -6   2   5       58.42       56.41      4.16 o 
  -5   2   5        3.75        5.17      2.25 o 
  -4   2   5        8.21       12.38      2.09 o 
  -3   2   5      894.08      831.50     35.94 o 
  -2   2   5     6480.12     6296.18    268.59 o 
  -1   2   5      121.35      104.44      5.66 o 
   0   2   5     2776.15     2798.15    120.59 o 
   1   2   5      239.90      211.13     10.34 o 
   2   2   5       41.88       55.38      3.97 o 
   3   2   5       39.30       38.27      4.77 o 
   4   2   5      311.84      275.84     16.42 o 
  -7   3   5      158.47      160.05     12.50 o 
  -6   3   5       11.13        7.55      2.44 o 
  -5   3   5      591.12      586.88     25.87 o 
  -4   3   5      726.07      688.93     30.11 o 
  -3   3   5       60.64       42.93      3.11 o 
  -2   3   5     1361.36     1369.55     59.34 o 
  -1   3   5     4462.15     4705.60    200.30 o 
   0   3   5      275.37      286.73     13.39 o 
   1   3   5      741.45      735.87     32.19 o 
   2   3   5      796.25      776.70     34.18 o 
   3   3   5      284.25      266.02     18.06 o 
  -7   4   5        1.45        0.00     75.08 o 
  -6   4   5     1512.73     1593.03     69.52 o 
  -5   4   5      687.51      670.25     29.70 o 
  -4   4   5      935.93      891.83     38.99 o 
  -3   4   5     3299.65     3291.99    141.13 o 
  -2   4   5      383.65      372.43     16.79 o 
  -1   4   5      116.70      117.13      6.42 o 
   0   4   5      320.48      308.59     14.59 o 
   1   4   5     3895.54     3887.32    165.76 o 
   2   4   5       83.34       71.74      5.02 o 
   3   4   5      675.28      635.38     40.38 o 
  -7   5   5       98.04       97.68      7.81 o 
  -6   5   5      667.92      653.92     29.33 o 
  -5   5   5     2238.33     2243.90     96.64 o 
  -4   5   5     1094.73     1059.45     46.37 o 
  -3   5   5      596.34      608.23     26.83 o 
  -2   5   5     1741.47     1903.18     82.07 o 
  -1   5   5      213.59      194.80      9.66 o 
   0   5   5     2900.83     3132.96    134.26 o 
   1   5   5      150.39      150.69      8.01 o 
   2   5   5     1200.15     1244.02     54.44 o 
   3   5   5      130.91      133.72      9.14 o 
  -7   6   5       63.92       57.91      6.02 o 
  -6   6   5       26.17       33.65      3.33 o 
  -5   6   5      180.33      182.56      9.35 o 
  -4   6   5      326.96      315.22     14.74 o 
  -3   6   5      207.28      191.77      9.58 o 
  -2   6   5      103.71      130.76      7.01 o 
  -1   6   5       93.87      113.30      6.52 o 
   0   6   5      103.86      101.03      5.76 o 
   1   6   5      676.01      724.00     31.93 o 
   2   6   5       11.63       15.01      2.68 o 
   3   6   5       98.65      116.05      8.52 o 
  -7   7   5       25.69       22.50      3.75 o 
  -6   7   5       23.30       21.03      2.81 o 
  -5   7   5       50.44       58.66      4.24 o 
  -4   7   5      189.70      201.46     10.10 o 
  -3   7   5      557.91      545.94     24.03 o 
  -2   7   5      389.76      426.12     19.18 o 
  -1   7   5      185.12      186.59      9.45 o 
   0   7   5        5.52       16.10      2.54 o 
   1   7   5      140.84      140.90      7.74 o 
   2   7   5      350.52      347.24     16.21 o 
   3   7   5        0.26        3.91      2.73 o 
  -7   8   5       36.62       38.76      4.92 o 
  -6   8   5      424.85      424.48     19.55 o 
  -5   8   5     1196.96     1153.60     50.40 o 
  -4   8   5      532.65      534.85     23.78 o 
  -3   8   5      251.58      252.96     12.26 o 
  -2   8   5      729.29      831.10     36.49 o 
  -1   8   5      654.77      660.05     29.47 o 
   0   8   5       33.32       29.76      3.23 o 
   1   8   5      570.95      576.82     26.12 o 
   2   8   5        8.33       10.51      2.63 o 
   3   8   5      565.43      530.80     31.89 o 
  -7   9   5       82.19       91.90      7.58 o 
  -6   9   5      130.26      119.06      9.49 o 
  -5   9   5     1257.12     1283.55     56.01 o 
  -4   9   5     2857.69     2809.85    120.82 o 
  -3   9   5        1.79        0.16     13.20 o 
  -2   9   5       19.86       52.62      4.01 o 
  -1   9   5      190.79      162.32      8.56 o 
   0   9   5      801.67      849.49     37.47 o 
   1   9   5       89.22       93.23      5.92 o 
   2   9   5      487.45      511.72     23.26 o 
   3   9   5      191.95      188.76     13.58 o 
  -7  10   5       97.14       95.74      7.74 o 
  -6  10   5      408.27      402.76     26.19 o 
  -5  10   5      155.55      195.32     10.22 o 
  -4  10   5       37.57       46.36      4.17 o 
  -3  10   5     1566.25     1540.88     66.83 o 
  -2  10   5      918.79      904.20     39.86 o 
  -1  10   5      302.89      288.75     14.11 o 
   0  10   5     1050.94     1094.29     47.78 o 
   1  10   5      378.82      385.85     17.87 o 
   2  10   5       10.06       12.66      3.66 o 
   3  10   5      397.53      371.67     22.87 o 
  -7  11   5       97.20      101.63      7.97 o 
  -6  11   5      252.61      222.78     14.75 o 
  -5  11   5      218.19      202.03     10.40 o 
  -4  11   5      975.15      990.04     43.57 o 
  -3  11   5     1927.37     1929.01     83.49 o 
  -2  11   5      845.83      886.28     38.87 o 
  -1  11   5     2746.11     2861.00    122.96 o 
   0  11   5      176.68      170.99      9.05 o 
   1  11   5      383.35      392.49     18.41 o 
   2  11   5      210.92      206.55     14.49 o 
   3  11   5      298.85      266.05     16.12 o 
  -6  12   5      376.85      390.93     27.37 o 
  -5  12   5        3.14        7.99      2.35 o 
  -4  12   5       77.71       75.98      5.34 o 
  -3  12   5      822.49      909.32     39.96 o 
  -2  12   5     2377.31     2536.92    109.76 o 
  -1  12   5      220.68      238.37     11.90 o 
   0  12   5      481.69      533.86     24.21 o 
   1  12   5       11.89       13.23      2.88 o 
   2  12   5       15.66       11.96      3.42 o 
   3  12   5       46.56       36.34      3.57 o 
  -6  13   5       16.68       14.85      3.05 o 
  -5  13   5       21.47       28.69      3.18 o 
  -4  13   5      167.14      182.82      9.89 o 
  -3  13   5        1.67        7.66      3.28 o 
  -2  13   5      109.01       91.34      5.86 o 
  -1  13   5       57.03       81.77      5.36 o 
   0  13   5       96.39      103.62      6.24 o 
   1  13   5      254.19      233.23     11.77 o 
   2  13   5      301.56      269.27     19.47 o 
  -6  14   5       55.11       57.91      6.02 o 
  -5  14   5      101.57      102.22      8.59 o 
  -4  14   5       69.28       84.84      5.46 o 
  -3  14   5       80.65       80.35      5.32 o 
  -2  14   5      319.61      314.50     14.73 o 
  -1  14   5      241.74      224.55     11.26 o 
   0  14   5      185.69      170.74      9.04 o 
   1  14   5       96.64       88.15      7.61 o 
   2  14   5       48.69       53.48      5.78 o 
  -6  15   5       12.65       12.66      2.11 o 
  -5  15   5       69.95       59.42      6.09 o 
  -4  15   5        5.58       10.32      2.41 o 
  -3  15   5       27.32       36.34      3.46 o 
  -2  15   5      315.70      335.52     15.57 o 
  -1  15   5     1876.88     1882.83     81.62 o 
   0  15   5       14.42       12.66      2.60 o 
   1  15   5        5.47        4.73      3.01 o 
   2  15   5        0.96        3.16      2.11 o 
  -5  16   5        9.83       11.96      2.73 o 
  -4  16   5        2.23        7.12      3.16 o 
  -3  16   5      491.69      498.39     22.51 o 
  -2  16   5      587.12      605.69     27.25 o 
  -1  16   5       11.37        9.32      2.53 o 
   0  16   5      328.66      333.01     22.01 o 
   1  16   5      344.84      334.47     21.70 o 
   2  16   5       47.27       40.01      3.75 o 
  -5  17   5       83.17      120.35      8.67 o 
  -4  17   5      314.90      323.69     21.34 o 
  -3  17   5      154.11      129.87      9.91 o 
  -2  17   5       73.72       67.29      4.54 o 
  -1  17   5      648.66      649.36     40.82 o 
   0  17   5      444.21      406.78     27.92 o 
   1  17   5       25.02       28.48      3.16 o 
  -5  18   5       16.48       17.23      2.46 o 
  -4  18   5      242.05      231.72     15.05 o 
  -3  18   5      721.91      697.20     41.78 o 
  -2  18   5       22.25       17.23      3.45 o 
  -1  18   5        0.56        0.01   1125.02 o 
   0  18   5      275.85      275.79     19.70 o 
   1  18   5     1141.18     1027.83     63.45 o 
  -4  19   5      165.57      167.65     12.80 o 
  -3  19   5       69.21       73.93      6.80 o 
  -2  19   5      388.42      398.80     27.64 o 
  -1  19   5      402.27      390.96     23.46 o 
   0  19   5      178.86      155.10      9.85 o 
  -4  20   5        7.78        6.60      2.03 o 
  -3  20   5      166.89      167.65     12.80 o 
  -2  20   5       38.00       40.00      3.75 o 
  -1  20   5       48.29       52.05      4.28 o 
   0  20   5      201.83      180.71     13.29 o 
  -3  21   5        2.04        5.17      1.80 o 
  -2  21   5       64.07       59.42      4.57 o 
  -1  21   5      114.34      101.63      7.97 o 
  -7   0   6      223.98      234.73     15.14 o 
  -6   0   6      904.76      907.06     56.60 o 
  -5   0   6      681.33      675.87     42.68 o 
  -4   0   6       15.48       20.58      3.68 o 
  -3   0   6        8.05        9.81      3.28 o 
  -2   0   6     1845.57     1752.43    106.94 o 
  -1   0   6      973.50      961.09     59.49 o 
   0   0   6       43.19       27.75      4.89 o 
   1   0   6     3972.54     3891.88    236.40 o 
   2   0   6       40.07       34.11      4.62 o 
   3   0   6        8.86       10.00      2.50 o 
  -7   1   6      446.34      451.84     29.42 o 
  -6   1   6      392.28      408.32     18.78 o 
  -5   1   6      232.09      227.52     11.33 o 
  -4   1   6      746.96      713.52     31.17 o 
  -3   1   6      864.39      814.28     35.56 o 
  -2   1   6       82.87       71.57      4.68 o 
  -1   1   6      690.47      645.43     28.64 o 
   0   1   6     3377.97     3383.79    144.19 o 
   1   1   6       16.73       23.45      3.06 o 
   2   1   6      110.70      115.42      8.92 o 
   3   1   6       37.79       37.54      3.63 o 
  -7   2   6       20.53       18.91      3.44 o 
  -6   2   6      102.84       94.58      5.77 o 
  -5   2   6      301.28      280.41     13.57 o 
  -4   2   6       92.21       96.12      5.62 o 
  -3   2   6      610.91      612.60     26.92 o 
  -2   2   6     2225.51     2324.89    100.29 o 
  -1   2   6       30.30       43.97      3.54 o 
   0   2   6       46.95       42.29      3.73 o 
   1   2   6      130.75      139.26      7.70 o 
   2   2   6      201.77      198.94     13.94 o 
   3   2   6        0.35        3.16      2.11 o 
  -7   3   6       89.73       80.89      7.11 o 
  -6   3   6        0.35        0.00     29.71 o 
  -5   3   6       87.44       85.76      5.31 o 
  -4   3   6       27.68       35.98      3.20 o 
  -3   3   6      384.57      374.69     16.84 o 
  -2   3   6     1408.70     1493.51     65.02 o 
  -1   3   6      479.31      546.29     24.50 o 
   0   3   6       75.06       75.12      4.97 o 
   1   3   6       69.45       75.12      4.97 o 
   2   3   6       68.51       90.01      7.69 o 
   3   3   6      150.94      136.03      9.22 o 
  -7   4   6       29.50       24.42      3.91 o 
  -6   4   6       42.27       40.00      3.38 o 
  -5   4   6       62.93       58.66      4.24 o 
  -4   4   6      265.30      262.80     12.82 o 
  -3   4   6      115.52      138.33      7.44 o 
  -2   4   6        6.07        7.12      2.64 o 
  -1   4   6      199.45      207.97     10.55 o 
   0   4   6      229.63      227.52     11.33 o 
   1   4   6      597.80      626.81     28.22 o 
   2   4   6       13.74       13.30      3.17 o 
   3   4   6       16.12       11.29      2.66 o 
  -7   5   6      149.78      145.40      9.53 o 
  -6   5   6       24.87       32.85      3.17 o 
  -5   5   6       61.75       56.27      4.15 o 
  -4   5   6      673.48      636.36     28.44 o 
  -3   5   6      515.47      505.52     22.68 o 
  -2   5   6       56.08       68.75      5.24 o 
  -1   5   6      614.98      615.03     27.47 o 
   0   5   6       56.42       69.24      4.77 o 
   1   5   6       64.98       63.45      4.57 o 
   2   5   6      139.84      131.45      9.07 o 
  -7   6   6       25.35       27.43      4.14 o 
  -6   6   6       86.89       84.84      5.46 o 
  -5   6   6      298.27      291.10     14.17 o 
  -4   6   6     1445.70     1397.10     60.66 o 
  -3   6   6     1110.38     1150.14     50.33 o 
  -2   6   6     3543.70     3856.59    165.05 o 
  -1   6   6       39.16       34.58      3.72 o 
   0   6   6       55.73       66.64      4.84 o 
   1   6   6       56.54       54.50      4.23 o 
   2   6   6      693.67      630.93     39.74 o 
  -7   7   6       62.28       70.57      6.64 o 
  -6   7   6       86.61      101.22      8.35 o 
  -5   7   6       60.83       69.57      4.78 o 
  -4   7   6      998.15     1051.40     46.19 o 
  -3   7   6     2699.85     2778.70    120.13 o 
  -2   7   6      642.38      681.51     30.46 o 
  -1   7   6      776.34      856.94     38.22 o 
   0   7   6      257.28      285.37     14.03 o 
   1   7   6      163.23      157.56      8.68 o 
   2   7   6      157.90      145.40     11.92 o 
  -7   8   6      115.03       95.74      7.74 o 
  -6   8   6      328.88      358.37     23.95 o 
  -5   8   6      762.39      779.96     34.80 o 
  -4   8   6      382.34      384.30     17.83 o 
  -3   8   6      126.25      157.30      8.68 o 
  -2   8   6      570.17      628.28     28.25 o 
  -1   8   6      200.41      210.82     10.91 o 
   0   8   6        2.19        2.82      3.65 o 
   1   8   6      474.00      444.72     20.43 o 
   2   8   6      317.65      279.11     19.82 o 
  -7   9   6      107.95      129.19      8.99 o 
  -6   9   6      391.88      379.30     25.03 o 
  -5   9   6      508.36      528.42     24.09 o 
  -4   9   6      480.42      477.85     22.04 o 
  -3   9   6       71.92       66.16      4.98 o 
  -2   9   6      309.18      318.72     15.18 o 
  -1   9   6       78.83       81.60      5.53 o 
   0   9   6     1160.41     1149.48     50.31 o 
   1   9   6       48.92       41.65      3.83 o 
   2   9   6      307.15      299.27     20.52 o 
  -6  10   6       73.40       90.02      7.50 o 
  -5  10   6      182.61      185.51      9.96 o 
  -4  10   6      922.97      908.88     40.55 o 
  -3  10   6       60.02       64.24      4.91 o 
  -2  10   6       38.92       36.22      3.69 o 
  -1  10   6      262.55      288.72     14.11 o 
   0  10   6      177.66      172.55      9.35 o 
   1  10   6      529.99      474.88     30.60 o 
   2  10   6      100.17       77.37      6.95 o 
  -6  11   6        5.77        0.04    154.71 o 
  -5  11   6        0.64        6.10      2.44 o 
  -4  11   6      129.84      126.50      7.56 o 
  -3  11   6       48.48       57.01      4.48 o 
  -2  11   6       19.54       18.23      2.95 o 
  -1  11   6       67.36       65.35      4.79 o 
   0  11   6       57.38       72.07      5.03 o 
   1  11   6      228.15      201.75     14.32 o 
   2  11   6        2.35        3.53      2.23 o 
  -6  12   6      264.01      279.08     19.82 o 
  -5  12   6      478.76      462.42     30.19 o 
  -4  12   6       39.27       39.26      3.84 o 
  -3  12   6       53.90       52.33      4.29 o 
  -2  12   6        9.32       14.48      2.56 o 
  -1  12   6      773.59      783.30     34.87 o 
   0  12   6       34.40       28.90      3.40 o 
   1  12   6      255.81      240.84     15.34 o 
   2  12   6       70.32       56.42      4.45 o 
  -6  13   6      193.24      194.24     13.78 o 
  -5  13   6      129.86      155.08     12.31 o 
  -4  13   6      853.48      828.92     37.02 o 
  -3  13   6       46.95       43.97      3.93 o 
  -2  13   6      320.50      329.40     15.43 o 
  -1  13   6      333.03      342.45     16.10 o 
   0  13   6     1226.46     1136.98     70.73 o 
   1  13   6       26.75       20.67      3.59 o 
  -6  14   6      169.52      147.81      9.61 o 
  -5  14   6      286.18      309.60     20.87 o 
  -4  14   6        0.11        0.00     72.68 o 
  -3  14   6      140.08      131.90      7.49 o 
  -2  14   6     1015.40      998.23     43.75 o 
  -1  14   6      477.44      470.96     21.46 o 
   0  14   6      121.85      122.53      8.75 o 
   1  14   6      674.98      596.68     38.65 o 
  -5  15   6       90.83       86.31      7.35 o 
  -4  15   6      491.42      503.72     31.07 o 
  -3  15   6      814.92      781.17     49.20 o 
  -2  15   6       23.15       21.39      3.93 o 
  -1  15   6      536.36      550.97     35.28 o 
   0  15   6      169.22      167.65     12.80 o 
   1  15   6        3.13        3.53      2.23 o 
  -5  16   6       42.95       50.63      4.22 o 
  -4  16   6      203.96      205.41     14.17 o 
  -3  16   6      132.39      133.72      9.14 o 
  -2  16   6      717.71      687.82     43.05 o 
  -1  16   6       28.65       29.54      4.30 o 
   0  16   6       89.86       82.67      7.19 o 
  -5  17   6        0.95        1.41      1.64 o 
  -4  17   6       96.35      103.63      8.05 o 
  -3  17   6       31.53       29.54      4.30 o 
  -2  17   6       61.44       68.92      6.56 o 
  -1  17   6       50.15       53.48      5.78 o 
   0  17   6       29.58       21.57      2.75 o 
  -4  18   6       95.85       82.68      7.19 o 
  -3  18   6       10.88       17.23      2.46 o 
  -2  18   6      236.28      194.25     13.78 o 
  -1  18   6        0.94        1.41      1.88 o 
  -3  19   6      465.46      418.90     28.33 o 
  -2  19   6        0.38        0.09     17.58 o 
  -1  19   6      313.10      266.07     16.13 o 
  -7   1   7      110.30      103.63     12.07 o 
  -6   1   7       18.82       16.50      3.69 o 
  -5   1   7      637.37      597.98     26.60 o 
  -4   1   7      379.45      388.19     17.92 o 
  -3   1   7     1138.47     1181.21     51.68 o 
  -2   1   7       37.54       65.35      5.75 o 
  -1   1   7       54.23       70.23      4.80 o 
   0   1   7       80.50       77.19      5.21 o 
   1   1   7      192.46      191.48     13.68 o 
   2   1   7      177.22      162.58     12.60 o 
  -7   2   7        2.95        5.63      2.81 o 
  -6   2   7      641.60      586.93     37.37 o 
  -5   2   7      762.01      741.77     32.86 o 
  -4   2   7     2016.63     1951.87     84.86 o 
  -3   2   7        4.15       10.44      3.32 o 
  -2   2   7      779.08     1015.35     45.38 o 
  -1   2   7        4.84       12.52      3.92 o 
   0   2   7       51.57       54.65      4.24 o 
   1   2   7        4.75        4.73      3.01 o 
   2   2   7      277.75      266.05     16.12 o 
  -7   3   7       61.80       64.08      6.33 o 
  -6   3   7      386.86      377.75     24.98 o 
  -5   3   7      326.15      315.20     14.74 o 
  -4   3   7      204.50      207.40     10.53 o 
  -3   3   7     1919.97     1988.46     86.53 o 
  -2   3   7       61.44       77.71      6.10 o 
  -1   3   7        3.62        4.73      2.58 o 
   0   3   7      901.90      883.98     38.82 o 
   1   3   7      205.11      234.72     15.14 o 
   2   3   7        8.65        1.91      2.46 o 
  -7   4   7      365.55      349.13     22.17 o 
  -6   4   7      391.94      367.45     24.26 o 
  -5   4   7      414.49      411.54     18.85 o 
  -4   4   7       45.52       43.45      3.65 o 
  -3   4   7      239.27      251.69     12.55 o 
  -2   4   7      378.37      418.76     19.83 o 
  -1   4   7     1498.89     1587.46     69.40 o 
   0   4   7       16.31       23.26      3.24 o 
   1   4   7      540.73      549.14     37.07 o 
  -7   5   7      483.54      473.18     30.11 o 
  -6   5   7      925.10      891.73     55.53 o 
  -5   5   7       97.92       89.27      5.79 o 
  -4   5   7       41.79       34.58      3.49 o 
  -3   5   7        2.58        2.82      3.65 o 
  -2   5   7     1216.14     1424.67     62.74 o 
  -1   5   7        6.34       14.70      3.18 o 
   0   5   7     1006.49     1070.74     47.26 o 
   1   5   7       36.68       43.84      5.23 o 
  -7   6   7      129.55      131.45      9.07 o 
  -6   6   7      226.70      199.79     13.97 o 
  -5   6   7      253.92      228.72     11.66 o 
  -4   6   7       15.49       14.70      2.80 o 
  -3   6   7      193.19      195.61     10.51 o 
  -2   6   7       20.88       23.26      3.72 o 
  -1   6   7      562.03      676.73     30.35 o 
   0   6   7       12.65       16.18      2.94 o 
   1   6   7      122.76      136.01      9.22 o 
  -7   7   7       11.42       13.37      2.89 o 
  -6   7   7        2.95        4.27      2.86 o 
  -5   7   7       72.67       68.26      4.90 o 
  -4   7   7        2.42        5.17      3.14 o 
  -3   7   7      104.88      111.83      7.11 o 
  -2   7   7      228.59      231.41     12.03 o 
  -1   7   7        1.24        4.73      3.01 o 
   0   7   7       28.05       31.84      4.68 o 
   1   7   7       23.14       12.66      3.52 o 
  -6   8   7      163.72      165.10     12.70 o 
  -5   8   7      101.16      107.28      6.35 o 
  -4   8   7      282.11      291.09     14.17 o 
  -3   8   7      208.89      242.35     12.62 o 
  -2   8   7        1.79       19.95      3.62 o 
  -1   8   7     1958.07     1968.30     85.22 o 
   0   8   7        0.06        0.35     16.43 o 
   1   8   7       85.47       73.93      6.80 o 
  -6   9   7      221.49      214.01     14.46 o 
  -5   9   7        0.73        5.17      3.14 o 
  -4   9   7      144.46      134.87      7.81 o 
  -3   9   7       13.98       13.01      3.21 o 
  -2   9   7     1359.70     1434.03     62.95 o 
  -1   9   7       12.41       21.57      3.49 o 
   0   9   7      655.82      688.78     43.60 o 
   1   9   7      244.55      266.02     19.35 o 
  -6  10   7        0.11        0.00     54.86 o 
  -5  10   7      280.43      297.20     20.11 o 
  -4  10   7      555.03      538.98     24.79 o 
  -3  10   7       30.86       32.63      3.73 o 
  -2  10   7      738.70      768.37     34.54 o 
  -1  10   7      753.47      837.33     37.20 o 
   0  10   7      162.39      152.64     12.21 o 
   1  10   7       16.52       19.78      3.52 o 
  -6  11   7        4.98        5.63      2.34 o 
  -5  11   7      408.73      418.80     28.32 o 
  -4  11   7      448.45      453.93     29.91 o 
  -3  11   7     1818.59     1870.68     81.35 o 
  -2  11   7       19.78       14.93      2.98 o 
  -1  11   7       32.76       43.19      5.33 o 
   0  11   7       68.00       80.88      7.11 o 
   1  11   7      343.25      338.13     21.82 o 
  -6  12   7      146.28      109.77      8.28 o 
  -5  12   7       79.30       99.64      7.89 o 
  -4  12   7      350.31      376.57     24.94 o 
  -3  12   7      116.45      135.55     10.59 o 
  -2  12   7      991.46     1015.16     63.03 o 
  -1  12   7        8.17        9.39      3.63 o 
   0  12   7       44.76       42.54      5.16 o 
  -5  13   7        1.60        0.01    493.78 o 
  -4  13   7       50.50       56.41      5.94 o 
  -3  13   7      275.85      301.64     20.26 o 
  -2  13   7       43.28       39.63      4.98 o 
  -1  13   7       16.57       17.23      3.28 o 
   0  13   7      131.59      120.36      8.67 o 
  -5  14   7        1.96        0.00     46.90 o 
  -4  14   7      184.49      143.04      9.46 o 
  -3  14   7       50.62       54.94      5.86 o 
  -2  14   7        0.87        6.10      2.44 o 
  -1  14   7      151.58      138.34      9.30 o 
   0  14   7        1.55        3.16      2.11 o 
  -5  15   7      485.15      414.90     28.20 o 
  -4  15   7       20.30       18.06      3.36 o 
  -3  15   7      226.14      211.13     14.36 o 
  -2  15   7        3.88        5.63      2.34 o 
  -1  15   7        0.52        1.65      2.03 o 
  -4  16   7      380.30      375.49     22.99 o 
  -3  16   7      140.95      116.06      8.52 o 
  -2  16   7      119.04      105.65      8.13 o 
  -1  16   7       95.95       86.31      7.35 o 
  -3  17   7      222.87      222.79     14.75 o 
  -2  17   7      290.09      253.31     15.73 o 
  -6   0   8        1.59        2.20      2.64 o 
  -5   0   8        6.51        2.76      3.25 o 
  -4   0   8      893.08      873.99     54.97 o 
  -3   0   8     1751.93     1773.23    108.38 o 
  -2   0   8       12.56       11.96      4.10 o 
  -1   0   8      801.23      896.23     56.25 o 
   0   0   8      206.47      205.41     14.17 o 
  -6   1   8      309.26      309.62     20.87 o 
  -5   1   8      155.17      173.06     12.74 o 
  -4   1   8      815.28      794.48     35.12 o 
  -3   1   8      354.76      353.53     16.73 o 
  -2   1   8      146.74      206.80     10.80 o 
  -1   1   8       28.50       32.29      4.83 o 
   0   1   8      380.70      364.06     22.64 o 
  -6   2   8      213.39      211.12     14.36 o 
  -5   2   8       35.23       31.73      4.68 o 
  -4   2   8      150.02      150.45      8.24 o 
  -3   2   8       64.68       59.58      4.58 o 
  -2   2   8        3.03        6.60      3.05 o 
  -1   2   8       16.69       20.13      4.08 o 
   0   2   8       17.87       18.91      3.44 o 
  -6   3   8       68.63       56.42      5.94 o 
  -5   3   8      359.51      338.83     22.56 o 
  -4   3   8       67.00       84.48      5.45 o 
  -3   3   8        2.76        0.16     22.58 o 
  -2   3   8       34.28       45.16      4.25 o 
  -1   3   8       14.70       18.06      4.03 o 
   0   3   8       26.67       22.50      3.75 o 
  -6   4   8       37.49       41.26      5.08 o 
  -5   4   8        2.24        2.20      2.93 o 
  -4   4   8       13.48       18.14      2.86 o 
  -3   4   8      244.99      231.72     12.04 o 
  -2   4   8       36.80       28.80      3.61 o 
  -1   4   8      247.83      290.74     19.89 o 
   0   4   8       24.68       24.42      3.91 o 
  -6   5   8       19.85       16.42      3.20 o 
  -5   5   8       97.17       89.27      7.84 o 
  -4   5   8        2.83       13.01      3.49 o 
  -3   5   8      335.53      354.26     17.12 o 
  -2   5   8      240.20      268.26     19.10 o 
  -1   5   8       81.07       86.30      7.35 o 
   0   5   8       10.00        6.10      2.93 o 
  -6   6   8      418.89      402.81     27.78 o 
  -5   6   8       87.34       86.31      7.35 o 
  -4   6   8      573.21      565.96     36.70 o 
  -3   6   8        8.03        8.79      4.10 o 
  -2   6   8       30.22       39.63      5.72 o 
  -1   6   8      154.13      178.04     13.19 o 
   0   6   8      420.41      410.79     28.05 o 
  -6   7   8       99.37       95.74      7.74 o 
  -5   7   8      772.07      713.05     47.54 o 
  -4   7   8       33.56       43.06      5.84 o 
  -3   7   8      734.15      781.05     49.75 o 
  -2   7   8      515.62      501.96     32.78 o 
  -1   7   8      405.91      387.06     27.23 o 
   0   7   8        0.27        0.00     82.52 o 
  -6   8   8       36.16       42.54      5.16 o 
  -5   8   8       82.56       88.15      7.42 o 
  -4   8   8      293.21      313.79     21.36 o 
  -3   8   8      268.02      262.80     18.59 o 
  -2   8   8        4.21        8.21      3.40 o 
  -1   8   8      569.75      577.35     38.01 o 
   0   8   8      380.55      359.20     22.11 o 
  -6   9   8       76.79       75.64      6.88 o 
  -5   9   8       22.29       11.96      3.42 o 
  -4   9   8       36.78       45.16      5.31 o 
  -3   9   8       55.52       60.96      6.17 o 
  -2   9   8      616.27      645.83     40.21 o 
  -1   9   8       43.26       54.94      5.86 o 
  -5  10   8       13.61       11.29      3.32 o 
  -4  10   8       40.46       38.76      4.92 o 
  -3  10   8      110.49      118.19      8.60 o 
  -2  10   8        2.36        4.73      3.01 o 
  -1  10   8      173.74      167.65     12.80 o 
  -5  11   8      119.58      113.94      8.44 o 
  -4  11   8        0.11        4.31      2.87 o 
  -3  11   8       18.10       21.57      3.67 o 
  -2  11   8       65.48       53.49      5.78 o 
  -1  11   8        1.82        0.16     20.00 o 
  -5  12   8        0.18        0.00     43.15 o 
  -4  12   8        3.05        0.01   1051.28 o 
  -3  12   8      287.24      256.45     15.83 o 
  -2  12   8       27.44       32.85      4.53 o 
  -1  12   8      278.37      237.82     15.24 o 
  -4  13   8      123.98      118.20      8.60 o 
  -3  13   8        5.65        7.12      2.64 o 
  -2  13   8      562.86      512.79     17.91 o 
  -3  14   8      200.41      180.71     13.29 o 
  -6   1   9      112.48       97.68      7.81 o 
  -5   1   9      298.98      279.10     19.82 o 
  -4   1   9        2.75        2.50      3.13 o 
  -3   1   9        3.52        5.17      3.59 o 
  -2   1   9        2.28        4.73      3.44 o 
  -1   1   9       48.47       42.54      5.16 o 
  -5   2   9       50.75       42.54      5.16 o 
  -4   2   9      355.45      364.04     22.63 o 
  -3   2   9        0.08        2.82      3.65 o 
  -2   2   9       67.34       59.42      6.09 o 
  -1   2   9        7.03        3.91      2.73 o 
  -5   3   9      230.94      211.14     14.36 o 
  -4   3   9      238.63      225.74     14.85 o 
  -3   3   9        5.19        8.79      4.10 o 
  -2   3   9       90.61       93.81      7.66 o 
  -1   3   9      291.08      299.29     20.52 o 
  -5   4   9      164.16      145.41     11.92 o 
  -4   4   9       23.01       35.16      4.69 o 
  -3   4   9      571.47      666.06     40.83 o 
  -2   4   9      239.64      247.02     18.64 o 
  -5   5   9        4.77        1.91      2.46 o 
  -4   5   9      457.01      477.44     30.25 o 
  -3   5   9        0.37        3.16      3.87 o 
  -2   5   9      615.88      650.94     40.37 o 
  -5   6   9       11.64        3.91      2.73 o 
  -4   6   9        6.96        7.12      1.58 o 
  -3   6   9      416.99      418.84     28.33 o 
  -2   6   9       19.53       21.57      3.67 o 
  -5   7   9        2.20        3.91      2.34 o 
  -4   7   9        0.96        0.16     25.31 o 
  -3   7   9       51.86       40.01      5.00 o 
  -2   7   9       33.20       34.00      3.46 o 
  -4   8   9       46.76       42.54      6.45 o 
  -3   8   9      385.21      356.58     22.40 o 
  -4   9   9      247.49      250.15     28.14 o 
  -3   9   9       45.26       45.16      5.31 o 
                                                 
